# Supplementary material for: Towards a potential pan-cancer prognostic signature for gene expression based on probesets and ensemble machine learning
Source: BioData Min. 2022 Nov 3;15:28. doi: 10.1186/s13040-022-00312-y (PMC9632055; doi:10.1186/s13040-022-00312-y)
Supplement: Supplementary file 2 — Additional file 2: Supplementary File S1. [file 13040_2022_312_MOESM2_ESM.ods]

## Sheet: Sheet1
dataset	MCC
breast_cancer_Dedeurwaerder2011_sigANagy-mean	0.036
breast_cancer_Ivshina2006_sigANagy-mean	0.077
breast_cancer_Kim2020_sigANagy-mean	-0.002
breast_cancer_Lin2009_sigANagy-mean	0.089
breast_cancer_MetzgerFilho2016_sigANagy-mean	0.017
breast_cancer_Sabatier2010_sigANagy-mean	0.073
breast_cancer_Wang2010_sigANagy-mean	0.014
leukemia_Herold2011_dataset_sigANagy-mean	0.056
leukemia_Spivak2014_dataset_sigANagy-mean	0.377
lung_cancer_Bild2005_sigANagy-mean	0.181
lung_cancer_Micke2011_sigANagy-mean	-0.054
lung_cancer_Rousseaux2013_sigANagy-mean	0.403
lung_cancer_Xie2011_sigANagy-mean	0.156
lung_cancer_ZChen2020_sigANagy-mean	0.086
lymphoma_Kawaguchi2012_dataset_sigANagy-mean	0.11
multiple_myeloma_Mulligan2007_sigANagy-mean	0.063
adrenocortical_carcinoma_Heaton2011_sigANagy-mean	-0.079
bladder_cancer_Reister_2012_dataset_sigANagy-mean	-0.094
breast_cancer_Desmedt2007_sigANagy-mean	0.067
breast_cancer_Hatzis2009_sigANagy-mean	0.072
breast_cancer_Huang2014_sigANagy-mean	-0.013
breast_cancer_Jezequel2015_sigANagy-mean	-0.098
breast_cancer_Karn2011_sigANagy-mean	0.035
breast_cancer_Loi2008_sigANagy-mean	-0.017
breast_cancer_Miller2013_sigANagy-mean	0.062
breast_cancer_Schmidt2008_sigANagy-mean	0.06
breast_cancer_Sinn2019_sigANagy-mean	0.083
breast_cancer_Yenamandra2015_sigANagy-mean	0.172
colorectal_cancer_Beauchamp2014_sigANagy-mean	-0.031
colorectal_cancer_Chen2020_sigANagy-mean	0.206
colorectal_cancer_DelRoi2017_sigANagy-mean	-0.009
colorectal_cancer_Gotoh2018_sigANagy_dataset-mean	-0.016
colorectal_cancer_Marisa2013_sigANagy-mean	-0.012
colorectal_cancer_Shinto2020_sigANagy-mean	0.057
colorectal_cancer_Sieber2010_sigANagy-mean	0.114
colorectal_cancer_Smith2009a_sigANagy-mean	0.22
colorectal_cancer_Smith2009b_sigANagy-mean	-0.063
colorectal_cancer_Staub2009_sigANagy-mean	-0.061
leukemia_Herold2013_dataset_sigANagy-mean	0.056
leukemia_Metzeler2018_dataset_sigANagy-mean	0.031
lung_cancer_Botling2012_sigANagy-mean	0.015
lung_cancer_Heiskanen2015_sigANagy-mean	0.112
lung_cancer_Kohno2011_sigANagy-mean	-0.001
lung_cancer_Philipsen2010_sigANagy-mean	-0.148
lung_cancer_Pintilie2013_sigANagy-mean	0.057
lung_cancer_Potti2006_sigANagy-mean	0.198
lung_cancer_Son2007_sigANagy-mean	0.033
lung_cancer_Tsao2010_sigANagy-mean	-0.076
lymphoma_Iqbal2015_dataset_sigANagy-mean	0.024
lymphoma_LeIch2009_dataset_sigANagy-mean	-0.016
lymphoma_Lenz2008_dataset_sigANagy-mean	0.22
lymphoma_VanLoo2009_dataset_sigANagy-mean	0.09
multiple_myeloma_Shi2010_sigANagy-mean	0.079
neuroblastoma_Hiyama2009_dataset_sigANagy-mean	0.182
ovarian_cancer_Uehara2015_dataset_sigANagy-mean	-0.144
skin_cancer_Bogunovic2009_sigANagy-mean	0.186
stomach_cancer_Pasini2021_sigANagy-mean	0.255
