# Supplementary material for: Towards a potential pan-cancer prognostic signature for gene expression based on probesets and ensemble machine learning
Source: BioData Min. 2022 Nov 3;15:28. doi: 10.1186/s13040-022-00312-y (PMC9632055; doi:10.1186/s13040-022-00312-y)
Supplement: Supplementary file 3 — Additional file 3: Supplementary File S2. [file 13040_2022_312_MOESM3_ESM.ods]

## Sheet: Sheet1
dataset	MCC
adrenocortical_carcinoma_Heaton2011_sigANagy-mean	0.078
bladder_cancer_Reister_2012_dataset_sigANagy-mean	-0.076
breast_cancer_Dedeurwaerder2011_sigANagy-mean	-0.1
breast_cancer_Desmedt2007_sigANagy-mean	0.083
breast_cancer_Hatzis2009_sigANagy-mean	-0.033
breast_cancer_Huang2014_sigANagy-mean	-0.038
breast_cancer_Ivshina2006_sigANagy-mean	-0.065
breast_cancer_Jezequel2015_sigANagy-mean	-0.004
breast_cancer_Karn2011_sigANagy-mean	0.084
breast_cancer_Kim2020_sigANagy-mean	0.059
breast_cancer_Lin2009_sigANagy-mean	0.036
breast_cancer_Loi2008_sigANagy-mean	-0.004
breast_cancer_MetzgerFilho2016_sigANagy-mean	-0.019
breast_cancer_Miller2013_sigANagy-mean	0.102
breast_cancer_Sabatier2010_sigANagy-mean	0.03
breast_cancer_Schmidt2008_sigANagy-mean	0.103
breast_cancer_Sinn2019_sigANagy-mean	-0.086
breast_cancer_Wang2010_sigANagy-mean	-0.007
breast_cancer_Yenamandra2015_sigANagy-mean	0.021
colorectal_cancer_Beauchamp2014_sigANagy-mean	0.163
colorectal_cancer_Chen2020_sigANagy-mean	0.261
colorectal_cancer_DelRoi2017_sigANagy-mean	0.051
colorectal_cancer_Gotoh2018_sigANagy_dataset-mean	-0.83
colorectal_cancer_Marisa2013_sigANagy-mean	0.032
colorectal_cancer_Shinto2020_sigANagy-mean	0.259
colorectal_cancer_Sieber2010_sigANagy-mean	0.113
colorectal_cancer_Smith2009a_sigANagy-mean	0.139
colorectal_cancer_Smith2009b_sigANagy-mean	-0.018
colorectal_cancer_Staub2009_sigANagy-mean	-0.068
leukemia_Herold2011_dataset_sigANagy-mean	0.042
leukemia_Herold2013_dataset_sigANagy-mean	0.068
leukemia_Metzeler2018_dataset_sigANagy-mean	0.059
leukemia_Spivak2014_dataset_sigANagy-mean	-0.189
lung_cancer_Bild2005_sigANagy-mean	0.013
lung_cancer_Botling2012_sigANagy-mean	-0.012
lung_cancer_Heiskanen2015_sigANagy-mean	-0.029
lung_cancer_Kohno2011_sigANagy-mean	-0.044
lung_cancer_Micke2011_sigANagy-mean	0.085
lung_cancer_Philipsen2010_sigANagy-mean	0.1
lung_cancer_Pintilie2013_sigANagy-mean	0.062
lung_cancer_Potti2006_sigANagy-mean	0.27
lung_cancer_Rousseaux2013_sigANagy-mean	0.192
lung_cancer_Son2007_sigANagy-mean	0.107
lung_cancer_Tsao2010_sigANagy-mean	-0.018
lung_cancer_Xie2011_sigANagy-mean	0.213
lung_cancer_ZChen2020_sigANagy-mean	-0.027
lymphoma_Iqbal2015_dataset_sigANagy-mean	0.055
lymphoma_Kawaguchi2012_dataset_sigANagy-mean	-0.046
lymphoma_LeIch2009_dataset_sigANagy-mean	-0.012
lymphoma_Lenz2008_dataset_sigANagy-mean	0.283
lymphoma_VanLoo2009_dataset_sigANagy-mean	0.09
multiple_myeloma_Mulligan2007_sigANagy-mean	0.155
multiple_myeloma_Shi2010_sigANagy-mean	-0.134
neuroblastoma_Hiyama2009_dataset_sigANagy-mean	0.104
ovarian_cancer_Uehara2015_dataset_sigANagy-mean	-0.006
skin_cancer_Bogunovic2009_sigANagy-mean	0.264
stomach_cancer_Pasini2021_sigANagy-mean	0.36

## Sheet: Sheet2
adrenocortical_carcinoma_Heaton2011_dataset_CYu_pancancer_signature-mean				0.078				0.155				0.66			0.197			0.884	0.345	0.728		0.501			0.594
bladder_cancer_Reister_2012_dataset_CYu_pancancer_signature-mean				-0.076				0.296				0.475			0.292			0.625	0.375	0.554		0.46			0.464
breast_cancer_Dedeurwaerder2011_dataset_CYu_pancancer_signature-mean				-0.1				0.069				0.636			0.061			0.865	0.126	0.702		0.251			0.376
breast_cancer_Desmedt2007_dataset_CYu_pancancer_signature-mean				0.083				0.245				0.675			0.198			0.868	0.379	0.731		0.385			0.591
breast_cancer_Hatzis2009_dataset_CYu_pancancer_signature-mean				-0.033				0.091				0.724			0.079			0.903	0.147	0.783		0.24			0.547
breast_cancer_Huang2014_dataset_CYu_pancancer_signature-mean				-0.038				0.907				0.834			0.966			0	0.86	0		0.911			0.628
breast_cancer_Ivshina2006_dataset_CYu_pancancer_signature-mean				-0.065				0.216				0.553			0.18			0.762	0.301	0.626		0.351			0.474
breast_cancer_Jezequel2015_dataset_CYu_pancancer_signature-mean				-0.004				0.799				0.678			0.889			0.105	0.735	0.255		0.724			0.451
breast_cancer_Karn2011_dataset_CYu_pancancer_signature-mean				0.084				0.725				0.615			0.799			0.282	0.694	0.398		0.682			0.519
breast_cancer_Kim2020_dataset_CYu_pancancer_signature-mean				0.059				0.958				0.921			1			0	0.921	NaN		0.937			0.563
breast_cancer_Lin2009_dataset_CYu_pancancer_signature-mean				0.036				0.779				0.666			0.876			0.128	0.752	0.255		0.842			0.567
breast_cancer_Loi2008_dataset_CYu_pancancer_signature-mean				-0.004				0.056				0.788			0.05			0.946	0.159	0.823		0.419			0.72
breast_cancer_MetzgerFilho2016_dataset_CYu_pancancer_signature-mean				-0.019				0.901				0.822			0.975			0.01	0.84	0.069		0.865			0.526
breast_cancer_Miller2013_dataset_CYu_pancancer_signature-mean				0.102				0.125				0.861			0.105			0.972	0.349	0.882		0.289			0.526
breast_cancer_Sabatier2010_dataset_CYu_pancancer_signature-mean				0.03				0.241				0.618			0.192			0.831	0.367	0.676		0.366			0.532
breast_cancer_Schmidt2008_dataset_CYu_pancancer_signature-mean				0.103				0.199				0.746			0.151			0.921	0.37	0.789		0.366			0.651
breast_cancer_Sinn2019_dataset_CYu_pancancer_signature-mean				-0.086				0.737				0.601			0.823			0.116	0.677	0.191		0.702			0.475
breast_cancer_Wang2010_dataset_CYu_pancancer_signature-mean				-0.007				0.924				0.861			0.994			0	0.865	0		0.876			0.475
breast_cancer_Yenamandra2015_dataset_CYu_pancancer_signature-mean				0.021				0.242				0.592			0.216			0.806	0.366	0.654		0.419			0.545
colorectal_cancer_Beauchamp2014_dataset_CYu_pancancer_signature-mean				0.163				0.861				0.768			0.953			0.158	0.79	0.531		0.863			0.675
colorectal_cancer_Chen2020_dataset_CYu_pancancer_signature-mean				0.261				0.39				0.732			0.319			0.898	0.552	0.769		0.501			0.684
colorectal_cancer_DelRoi2017_dataset_CYu_pancancer_signature-mean				0.051				0.818				0.705			0.892			0.145	0.762	0.32		0.822			0.573
colorectal_cancer_Gotoh2018_dataset_CYu_pancancer_signature-mean				-0.83				0				0.908			0			0.994	0	0.913		0.249			0.5
colorectal_cancer_Marisa2013_dataset_CYu_pancancer_signature-mean				0.032				0.213				0.63			0.154			0.869	0.372	0.673		0.36			0.5
colorectal_cancer_Shinto2020_dataset_CYu_pancancer_signature-mean				0.259				0.282				0.835			0.252			0.959	0.602	0.862		0.478			0.715
colorectal_cancer_Sieber2010_dataset_CYu_pancancer_signature-mean				0.113				0.852				0.751			0.931			0.148	0.788	0.385		0.886			0.69
colorectal_cancer_Smith2009a_dataset_CYu_pancancer_signature-mean				0.139				0.676				0.59			0.748			0.38	0.629	0.523		0.638			0.567
colorectal_cancer_Smith2009b_dataset_CYu_pancancer_signature-mean				-0.018				0.656				0.544			0.735			0.243	0.628	0.353		0.745			0.567
colorectal_cancer_Staub2009_dataset_CYu_pancancer_signature-mean				-0.068				0.848				0.743			0.927			0.015	0.792	0.016		0.845			0.529
leukemia_Herold2011_CYu_signature.r_dataset_CYu_pancancer_signature-mean				0.042				0.319				0.534			0.32			0.712	0.45	0.605		0.523			0.571
leukemia_Herold2013_CYu_signature.r_dataset_CYu_pancancer_signature-mean				0.068				0.207				0.698			0.156			0.893	0.352	0.747		0.337			0.575
leukemia_Metzeler2018_CYu_signature.r_dataset_CYu_pancancer_signature-mean				0.059				0.305				0.588			0.26			0.792	0.427	0.643		0.436			0.538
leukemia_Spivak2014_CYu_signature.r_dataset_CYu_pancancer_signature-mean				-0.189				0.553				0.438			0.606			0.131	0.617	0.095		0.634			0.244
lung_cancer_Bild2005_dataset_CYu_pancancer_signature-mean				0.013				0.45				0.498			0.447			0.565	0.491	0.523		0.519			0.524
lung_cancer_Botling2012_dataset_CYu_pancancer_signature-mean				-0.012				0.129				0.684			0.097			0.894	0.244	0.737		0.293			0.52
lung_cancer_Heiskanen2015_dataset_CYu_pancancer_signature-mean				-0.029				0.42				0.487			0.403			0.568	0.452	0.519		0.473			0.488
lung_cancer_Kohno2011_dataset_CYu_pancancer_signature-mean				-0.044				0.908				0.832			0.975			0	0.85	0		0.9			0.56
lung_cancer_Micke2011_dataset_CYu_pancancer_signature-mean				0.085				0.486				0.534			0.483			0.601	0.533	0.555		0.629			0.571
lung_cancer_Philipsen2010_dataset_CYu_pancancer_signature-mean				0.1				0.382				0.569			0.36			0.735	0.484	0.624		0.51			0.515
lung_cancer_Pintilie2013_dataset_CYu_pancancer_signature-mean				0.062				0.643				0.555			0.7			0.36	0.606	0.459		0.653			0.551
lung_cancer_Potti2006_dataset_CYu_pancancer_signature-mean				0.27				0.811				0.719			0.835			0.421	0.796	0.498		0.929			0.794
lung_cancer_Rousseaux2013_dataset_CYu_pancancer_signature-mean				0.192				0.358				0.686			0.286			0.874	0.509	0.725		0.441			0.615
lung_cancer_Son2007_dataset_CYu_pancancer_signature-mean				0.107				0.541				0.547			0.554			0.552	0.554	0.554		0.566			0.557
lung_cancer_Tsao2010_dataset_CYu_pancancer_signature-mean				-0.018				0.557				0.493			0.6			0.381	0.54	0.444		0.575			0.483
lung_cancer_Xie2011_dataset_CYu_pancancer_signature-mean				0.213				0.768				0.671			0.849			0.346	0.729	0.531		0.782			0.647
lung_cancer_ZChen2020_dataset_CYu_pancancer_signature-mean				-0.027				0.565				0.495			0.604			0.369	0.537	0.435		0.567			0.495
lymphoma_VanLoo2009_CYu_signature.r_dataset_CYu_pancancer_signature-mean				0.055				0.544				0.53			0.665			0.374	0.6	0.461		0.841			0.718
multiple_myeloma_Mulligan2007_dataset_CYu_pancancer_signature-mean				-0.046				0.649				0.529			0.726			0.233	0.593	0.355		0.604			0.463
multiple_myeloma_Shi2010_dataset_CYu_pancancer_signature-mean				-0.012				0.924				0.859			0.997			0	0.862	0		0.851			0.444
neuroblastoma_Hiyama2009_CYu_signature.r_dataset_CYu_pancancer_signature-mean				0.283				0.876				0.802			0.962			0.284	0.815	0.726		0.861			0.7
non_hodgkin_lymphoma_Iqbal2015_dataset_CYu_pancancer_signature-mean				0.09				0.375				0.576			0.35			0.733	0.459	0.639		0.497			0.585
non_Hodgkin_lymphoma_Kawaguchi2012_dataset_CYu_pancancer_signature-mean				0.155				0.288				0.66			0.288			0.85	0.476	0.727		0.549			0.576
non_hodgkin_lymphoma_LeIch2009_dataset_CYu_pancancer_signature-mean				-0.134				0.395				0.429			0.393			0.475	0.417	0.447		0.459			0.417
non_hodgkin_lymphoma_Lenz2008_dataset_CYu_pancancer_signature-mean				0.104				0.673				0.582			0.722			0.377	0.635	0.474		0.689			0.593
ovarian_cancer_Uehara2015_dataset_CYu_pancancer_signature-mean				-0.006				0.934				0.88			0.985			0	0.894	0		0.931			0.612
skin_cancer_Bogunovic2009_dataset_CYu_pancancer_signature-mean				0.264				0.638				0.621			0.695			0.568	0.643	0.629		0.667			0.638
stomach_cancer_Pasini2021_dataset_CYu_pancancer_signature-mean				0.36				0.504				0.707			0.64			0.786	0.623	0.814		0.849			0.804
