# Supplementary material for: Towards a potential pan-cancer prognostic signature for gene expression based on probesets and ensemble machine learning
Source: BioData Min. 2022 Nov 3;15:28. doi: 10.1186/s13040-022-00312-y (PMC9632055; doi:10.1186/s13040-022-00312-y)
Supplement: Supplementary file 4 — Additional file 4: Supplementary File S3. [file 13040_2022_312_MOESM4_ESM.xlsx]

## Sheet: Description
Suppl TB SR1	Pathway nrichment results for all members of the combination singature
Suppl TB SR2	Pathway nrichment results for four genes with protein products having phycial PPIs with genes in all source signatures

## Sheet: Suppl TB SR1
Generated at 2021-07-18 22:51:04
by pathDip published at November 6, 2020, version 4.0.21.4 (Database version 4.0.7.0)
INPUT:
Current selection:	Human
IDs:	PGK1, PDK1, PGK1, MTFP1, FAM162A, EGLN1, PDK1, AK4, ALDH1A2, AL031777.2, HIST1H2BF, RBPMS, TRIM22, PQBP1, RRAGD, HSPB8, ATP1B1, IKBKAP, UMPS, HEXIM1, STMN2, TRIM14, MB, L1CAM, MDM2, MLANA, EDN3, MYT1L, FOSL2, ZNF236, FAM64A, DSTN, RPL3P7, RPL3P4, RPL3, ALDOC, MYO1E, RGS4, HPS5, TDRD3, ANP32C, LCP1, RPL3P4, RPL3, RPL3P4, RPL3, PIAS1, MC2R, RP11-197N18.8, GPR27, ALG14, DNAJA3, KLF6, CD55, SLC25A25-…
Data type:	Extended pathway associations
Protein interaction set:	Experimentally detected PPIs
Minimum confidence level for predicted associations:	0.95
Pathway sources:	ACSN2, BioCarta, EHMN, HumanCyc, INOH, IPAVS, KEGG, NetPath, OntoCancro, Panther_Pathway, PharmGKB, PID, RB-Pathways, REACTOME, stke, systems-biology.org, SignaLink2.0, SIGNOR2.0, SMPDB, Spike, UniProt_Pathways, WikiPathways
RESULTS:
Counts and extended list of input IDs present in different pathDIP components
Data component	Literature curated (core) pathway memberships	Extended pathway associations. Protein interaction set: Experimentally detected PPIs Minimum confidence level for predicted associations: 0.99	Extended pathway associations. Protein interaction set: Experimentally detected PPIs Minimum confidence level for predicted associations: 0.95	Extended pathway associations. Protein interaction set: Experimentally detected and computationally predicted PPIs (full IID) Minimum confidence level for predicted associations: 0.99	Extended pathway associations. Protein interaction set: Experimentally detected and computationally predicted PPIs (full IID) Minimum confidence level for predicted associations: 0.95
Total not found IDs	44	27	23	22	22
Not found IDs	AL031777.2, ANP32C, AP002518.1, ATPSCKMT, C10ORF99, C4ORF3, CH507-513H4.3, CH507-513H4.4, CH507-513H4.5, CH507-513H4.6, CISD3, CTGF, CYR61, DLEU1_2, DNAJC11, FAM162A, FAM64A, HPS5, IKBKAP, LOC440983, MLANA, MORC4, MTFP1, MYT1L, PRADC1, Q9H741, R3HCC1, RBM15B, RP11-196I18.3, RP11-197N18.8, RP5-1028K7.3, RPL3P4, RPL3P7, SLC25A25-AS1, SPRING1, STMN2, TCHP, TDRD3, TM4SF1, TMBIM4, TRIB2, TRIR, TTC39A,…	ABHD2, AL031777.2, ANP32C, AP002518.1, C10ORF99, C4ORF3, CH507-513H4.3, CH507-513H4.4, CH507-513H4.5, CH507-513H4.6, CTGF, CYR61, DLEU1_2, FAM64A, GPR27, IKBKAP, LOC440983, NAPEPLD, Q9H741, RP11-196I18.3, RP11-197N18.8, RP5-1028K7.3, RPL3P4, RPL3P7, SLC25A25-AS1, SPRING1, ZNF236	AL031777.2, AP002518.1, C10ORF99, C4ORF3, CH507-513H4.3, CH507-513H4.4, CH507-513H4.5, CH507-513H4.6, CTGF, CYR61, DLEU1_2, FAM64A, IKBKAP, LOC440983, Q9H741, RP11-196I18.3, RP11-197N18.8, RP5-1028K7.3, RPL3P4, RPL3P7, SLC25A25-AS1, SPRING1, ZNF236	AL031777.2, AP002518.1, ATPSCKMT, C10ORF99, C4ORF3, CH507-513H4.3, CH507-513H4.4, CH507-513H4.5, CH507-513H4.6, DLEU1_2, FAM64A, HIST1H2BF, IKBKAP, LOC440983, Q9H741, RP11-196I18.3, RP11-197N18.8, RP5-1028K7.3, RPL3P4, RPL3P7, SLC25A25-AS1, SPRING1	AL031777.2, AP002518.1, ATPSCKMT, C10ORF99, C4ORF3, CH507-513H4.3, CH507-513H4.4, CH507-513H4.5, CH507-513H4.6, DLEU1_2, FAM64A, HIST1H2BF, IKBKAP, LOC440983, Q9H741, RP11-196I18.3, RP11-197N18.8, RP5-1028K7.3, RPL3P4, RPL3P7, SLC25A25-AS1, SPRING1
Total found IDs	139	156	160	161	161
Found IDs	ABHD2, AGMAT, AK4, AKAP12, ALCAM, ALDH1A2, ALDOC, ALG14, ANXA1, ANXA2, APIP, APOE, ARHGEF10L, ARHGEF40, ATP1B1, BGN, BHLHE40, BID, BNIP3L, CCDC6, CD55, CD59, CEBPB, COL5A2, CPT2, CTSB, CXCL16, DCAF7, DCBLD2, DDIT4, DLEU1, DNAJA3, DSTN, DUSP10, DUSP5, DUSP6, DYNC1H1, DYNLL2, EARS2, EBNA1BP2, EDN3, EGLN1, ENTPD5, ERO1A, ERRFI1, FHL2, FN1, FOSL2, GADD45B, GEM, GEMIN6, GPNMB, GPR27, HEXIM1, HIF1AN, H…	AGMAT, AK4, AKAP12, ALCAM, ALDH1A2, ALDOC, ALG14, ANXA1, ANXA2, APIP, APOE, ARHGEF10L, ARHGEF40, ATP1B1, ATPSCKMT, BGN, BHLHE40, BID, BNIP3L, CCDC6, CD55, CD59, CEBPB, CISD3, COL5A2, CPT2, CTSB, CXCL16, DCAF7, DCBLD2, DDIT4, DLEU1, DNAJA3, DNAJC11, DSTN, DUSP10, DUSP5, DUSP6, DYNC1H1, DYNLL2, EARS2, EBNA1BP2, EDN3, EGLN1, ENTPD5, ERO1A, ERRFI1, FAM162A, FHL2, FN1, FOSL2, GADD45B, GEM, GEMIN6, GPN…	ABHD2, AGMAT, AK4, AKAP12, ALCAM, ALDH1A2, ALDOC, ALG14, ANP32C, ANXA1, ANXA2, APIP, APOE, ARHGEF10L, ARHGEF40, ATP1B1, ATPSCKMT, BGN, BHLHE40, BID, BNIP3L, CCDC6, CD55, CD59, CEBPB, CISD3, COL5A2, CPT2, CTSB, CXCL16, DCAF7, DCBLD2, DDIT4, DLEU1, DNAJA3, DNAJC11, DSTN, DUSP10, DUSP5, DUSP6, DYNC1H1, DYNLL2, EARS2, EBNA1BP2, EDN3, EGLN1, ENTPD5, ERO1A, ERRFI1, FAM162A, FHL2, FN1, FOSL2, GADD45B, G…	ABHD2, AGMAT, AK4, AKAP12, ALCAM, ALDH1A2, ALDOC, ALG14, ANP32C, ANXA1, ANXA2, APIP, APOE, ARHGEF10L, ARHGEF40, ATP1B1, BGN, BHLHE40, BID, BNIP3L, CCDC6, CD55, CD59, CEBPB, CISD3, COL5A2, CPT2, CTGF, CTSB, CXCL16, CYR61, DCAF7, DCBLD2, DDIT4, DLEU1, DNAJA3, DNAJC11, DSTN, DUSP10, DUSP5, DUSP6, DYNC1H1, DYNLL2, EARS2, EBNA1BP2, EDN3, EGLN1, ENTPD5, ERO1A, ERRFI1, FAM162A, FHL2, FN1, FOSL2, GADD45B…	ABHD2, AGMAT, AK4, AKAP12, ALCAM, ALDH1A2, ALDOC, ALG14, ANP32C, ANXA1, ANXA2, APIP, APOE, ARHGEF10L, ARHGEF40, ATP1B1, BGN, BHLHE40, BID, BNIP3L, CCDC6, CD55, CD59, CEBPB, CISD3, COL5A2, CPT2, CTGF, CTSB, CXCL16, CYR61, DCAF7, DCBLD2, DDIT4, DLEU1, DNAJA3, DNAJC11, DSTN, DUSP10, DUSP5, DUSP6, DYNC1H1, DYNLL2, EARS2, EBNA1BP2, EDN3, EGLN1, ENTPD5, ERO1A, ERRFI1, FAM162A, FHL2, FN1, FOSL2, GADD45B…
Pathway enrichment analysis results ('q-value (FDR: BH-method) less than 0.05' = 1003)
Pathway Source	Pathway Name	p-value	q-value (FDR: BH-method)	q-value (Bonferroni)	External Source ID
KEGG	Proteoglycans in cancer	2.55138e-12	9.13139e-09	9.13139e-09
ACSN2	STARVATION_AUTOPHAGY	1.67313e-11	1.99604e-08	5.98813e-08
ACSN2	APOPTOSIS	1.52401e-11	2.72722e-08	5.45443e-08
WikiPathways	AGE/RAGE	5.39549e-11	4.82761e-08	1.93105e-07
WikiPathways	Focal Adhesion	3.43676e-10	2.46003e-07	1.23002e-06
ACSN2	MOMP_REGULATION	4.18781e-10	2.49803e-07	1.49882e-06
PID	Osteopontin-mediated events	1.25896e-09	5.63227e-07	4.50582e-06
Panther_Pathway	CCKR_signaling_map	1.1608e-09	5.935e-07	4.1545e-06
systems-biology.org	Toll-Like_receptor_signaling_network	2.73231e-09	1.08655e-06	9.77894e-06
KEGG	Focal adhesion	3.09295e-09	1.10697e-06	1.10697e-05
REACTOME	Signal Transduction	4.13142e-09	1.34421e-06	1.47864e-05
WikiPathways	Pathways in clear cell renal cell carcinoma	4.91559e-09	1.46607e-06	1.75929e-05
WikiPathways	Oncostatin M Signaling	5.81042e-09	1.59965e-06	2.07955e-05
ACSN2	EMT_REGULATORS	6.27238e-09	1.60349e-06	2.24488e-05
NetPath	Gastrin	7.22715e-09	1.61662e-06	2.5866e-05
SIGNOR2.0	SIGNOR-AMPK	6.83436e-09	1.63068e-06	2.44602e-05
systems-biology.org	Macrophage_Map_Update_ver2_re	1.57041e-08	2.44369e-06	5.6205e-05
systems-biology.org	hepatocyte_v2.9	1.48711e-08	2.53446e-06	5.32237e-05
Spike	Hearing and Vision Proteins	1.56221e-08	2.54143e-06	5.59115e-05
NetPath	TNFalpha	1.43899e-08	2.57507e-06	5.15015e-05
KEGG	TNF signaling	1.41607e-08	2.66743e-06	5.06811e-05
SIGNOR2.0	SIGNOR-IOA	1.27603e-08	2.68642e-06	4.56691e-05
systems-biology.org	Skeletal_muscle_v2.9	1.35713e-08	2.69843e-06	4.85717e-05
systems-biology.org	adipocyte_v2.1	2.39809e-08	3.43311e-06	8.58276e-05
SIGNOR2.0	SIGNOR-MS	2.34577e-08	3.49813e-06	8.39551e-05
NetPath	EGFR1	2.76334e-08	3.80384e-06	9.88999e-05
ACSN2	SENESCENCE	5.89868e-08	7.81903e-06	0.000211114
PID	LKB1 signaling events	6.55755e-08	7.82316e-06	0.000234695
PID	Class I PI3K signaling events mediated by Akt	6.37275e-08	7.86485e-06	0.000228081
ACSN2	MITOCHONDRIAL_METABOLISM	6.19544e-08	7.9191e-06	0.000221735
Spike	Apoptosis Anti-Apoptosis Network	7.21231e-08	8.32673e-06	0.000258129
WikiPathways	Common Pathways Underlying Drug Addiction	8.47156e-08	9.47491e-06	0.000303197
Panther_Pathway	Apoptosis_signaling	9.29123e-08	1.00768e-05	0.000332533
ACSN2	CASPASES	9.62773e-08	1.01346e-05	0.000344576
KEGG	Hepatitis B	1.09186e-07	1.1165e-05	0.000390777
KEGG	Relaxin signaling	1.24367e-07	1.23642e-05	0.000445109
REACTOME	Immune System	1.33491e-07	1.29125e-05	0.000477764
ACSN2	RCD_GENES	1.5854e-07	1.4932e-05	0.000567415
WikiPathways	Focal Adhesion-PI3K-Akt-mTOR-signaling	2.068e-07	1.89779e-05	0.000740137
BioCarta	erythropoietin mediated neuroprotection through nf-kb	2.26935e-07	2.0305e-05	0.0008122
KEGG	PI3K-Akt signaling	2.53965e-07	2.16414e-05	0.000908941
KEGG	IL-17 signaling	2.52e-07	2.19978e-05	0.000901908
NetPath	RAGE	3.01494e-07	2.50941e-05	0.00107905
ACSN2	MAPK	3.7171e-07	3.02352e-05	0.00133035
KEGG	NF-kappa B signaling	4.1735e-07	3.31932e-05	0.0014937
KEGG	MicroRNAs in cancer	4.74173e-07	3.68927e-05	0.00169707
REACTOME	Assembly of collagen fibrils and other multimeric structures	4.92459e-07	3.75002e-05	0.00176251
REACTOME	Intrinsic Pathway for Apoptosis	5.47745e-07	3.84388e-05	0.00196038
REACTOME	Collagen formation	5.27471e-07	3.85269e-05	0.00188782
KEGG	Longevity regulating	5.39313e-07	3.8604e-05	0.0019302
WikiPathways	PI3K-Akt Signaling	5.74341e-07	3.87843e-05	0.00205557
WikiPathways	Brain-Derived Neurotrophic Factor (BDNF) signaling	5.86232e-07	3.88542e-05	0.00209812
Spike	Apoptosis In The Ear	5.22612e-07	3.89673e-05	0.00187043
WikiPathways	IL17 signaling	5.70153e-07	3.92419e-05	0.00204058
ACSN2	NECROPTOSIS	6.31217e-07	4.1075e-05	0.00225913
REACTOME	FOXO-mediated transcription	6.80966e-07	4.20203e-05	0.00243718
ACSN2	GLUCOSE_METABOLISM	6.65019e-07	4.25018e-05	0.0023801
WikiPathways	Hepatitis C and Hepatocellular Carcinoma	6.80937e-07	4.27557e-05	0.00243707
PID	Integrins in angiogenesis	7.24253e-07	4.39339e-05	0.0025921
PID	Role of Calcineurin-dependent NFAT signaling in lymphocytes	8.60348e-07	4.73721e-05	0.00307919
WikiPathways	Follicle Stimulating Hormone (FSH) signaling	7.98078e-07	4.76054e-05	0.00285632
REACTOME	Constitutive Signaling by AKT1 E17K in Cancer	8.28237e-07	4.78106e-05	0.00296426
REACTOME	Collagen degradation	8.5574e-07	4.78546e-05	0.00306269
KEGG	Adherens junction	8.50441e-07	4.83131e-05	0.00304373
REACTOME	Interleukin-4 and Interleukin-13 signaling	8.26781e-07	4.8509e-05	0.00295905
PID	Syndecan-2-mediated signaling events	9.27672e-07	4.95543e-05	0.00332014
KEGG	Legionellosis	9.24633e-07	5.01403e-05	0.00330926
REACTOME	PTEN Regulation	1.01242e-06	5.3286e-05	0.00362345
KEGG	Thyroid hormone signaling	1.02941e-06	5.3395e-05	0.00368426
REACTOME	Transcriptional Regulation by TP53	1.07075e-06	5.47459e-05	0.00383221
REACTOME	Degradation of the extracellular matrix	1.23712e-06	5.53457e-05	0.00442765
WikiPathways	Apoptosis	1.1114e-06	5.6024e-05	0.0039777
PID	ErbB1 downstream signaling	1.27081e-06	5.6151e-05	0.00454823
Panther_Pathway	Inflammation_mediated_by_chemokine_and_cytokine_signaling	1.13172e-06	5.62559e-05	0.00405043
WikiPathways	Estrogen signaling	1.14757e-06	5.62624e-05	0.00410715
PID	Validated transcriptional targets of AP1 family members Fra1 and Fra2	1.30848e-06	5.64223e-05	0.00468305
SMPDB	Cetuximab Action Pathway	1.20267e-06	5.66363e-05	0.00430436
SMPDB	Gefitinib Action Pathway	1.20267e-06	5.66363e-05	0.00430436
SMPDB	Panitumumab Action Pathway	1.20267e-06	5.66363e-05	0.00430436
SMPDB	Trastuzumab Action Pathway	1.20267e-06	5.66363e-05	0.00430436
REACTOME	Extracellular matrix organization	1.29775e-06	5.6642e-05	0.00464465
ACSN2	PI3K_AKT_MTOR	1.19841e-06	5.71881e-05	0.00428911
KEGG	Small cell lung cancer	1.18253e-06	5.71929e-05	0.00423227
REACTOME	TP53 Regulates Metabolic Genes	1.38274e-06	5.89146e-05	0.00494883
ACSN2	MITOCHONDRIA_OXIDATIVE_STRESS	1.40063e-06	5.89748e-05	0.00501285
WikiPathways	Thermogenesis	1.42681e-06	5.93785e-05	0.00510655
KEGG	AGE-RAGE signaling pathway in diabetic complications	1.44973e-06	5.96389e-05	0.00518858
WikiPathways	Chromosomal and microsatellite instability in colorectal cancer	1.59552e-06	6.48905e-05	0.00571037
NetPath	IL1	1.62472e-06	6.53357e-05	0.00581487
NetPath	Prolactin	1.83934e-06	7.31444e-05	0.006583
NetPath	Leptin	1.98599e-06	7.81083e-05	0.00710786
KEGG	FoxO signaling	2.13215e-06	8.29453e-05	0.00763096
ACSN2	ECM	2.16537e-06	8.33318e-05	0.00774986
PID	VEGFR3 signaling in lymphatic endothelium	2.531e-06	9.63665e-05	0.00905845
PID	Direct p53 effectors	2.58106e-06	9.7238e-05	0.00923761
REACTOME	AKT phosphorylates targets in the nucleus	2.69564e-06	0.000100497	0.0096477
WikiPathways	Apoptosis-related network due to altered Notch3 in ovarian cancer	2.81315e-06	0.0001017	0.0100683
WikiPathways	Signaling Pathways in Glioblastoma	2.77458e-06	0.000102373	0.00993022
INOH	insulin	2.81185e-06	0.00010269	0.0100636
REACTOME	Cellular responses to external stimuli	2.94819e-06	0.000105516	0.0105516
KEGG	Pathways in cancer	3.01201e-06	0.000106733	0.01078
WikiPathways	Ebola Virus Pathway on Host	3.15717e-06	0.00011078	0.0112995
Spike	NFkB Signaling Network	3.203e-06	0.000111296	0.0114635
PID	Syndecan-1-mediated signaling events	3.38083e-06	0.000116346	0.0121
SMPDB	Intracellular Signalling Through Adenosine Receptor A2b and Adenosine	3.51992e-06	0.000119979	0.0125978
SMPDB	Intracellular Signalling Through Adenosine Receptor A2a and Adenosine	3.7159e-06	0.000125464	0.0132992
Spike	Hearing related SIX1 Interaction	3.8474e-06	0.000127499	0.0137698
WikiPathways	Translation inhibitors in chronically activated PDGFRA cells	3.83718e-06	0.000128348	0.0137333
INOH	insulin Mam	4.07341e-06	0.00013134	0.0145787
systems-biology.org	beta_cell_v2.3	4.03787e-06	0.000131378	0.0144515
Panther_Pathway	Huntington_disease	4.02482e-06	0.000132154	0.0144048
SignaLink2.0	RTK(core)	4.21797e-06	0.000133594	0.0150961
ACSN2	WNT_NON_CANONICAL	4.19179e-06	0.00013395	0.0150024
PID	Regulation of nuclear beta catenin signaling and target gene transcription	4.3978e-06	0.000138068	0.0157397
KEGG	Viral carcinogenesis	5.30525e-06	0.000165109	0.0189875
REACTOME	Apoptosis	5.43407e-06	0.000166227	0.0194485
ACSN2	DEATH_RECEPTOR	5.40687e-06	0.000166821	0.0193512
WikiPathways	IL-1 signaling	5.50932e-06	0.0001671	0.0197179
Spike	DAPk family	5.63357e-06	0.000169433	0.0201625
PID	RXR and RAR heterodimerization with other nuclear receptor	5.8985e-06	0.000175923	0.0211107
KEGG	Toxoplasmosis	6.178e-06	0.000182736	0.0221111
WikiPathways	Androgen receptor signaling	6.73173e-06	0.000195877	0.0240929
WikiPathways	Resistin as a regulator of inflammation	6.81345e-06	0.000196656	0.0243853
PID	Urokinase-type plasminogen activator (uPA) and uPAR-mediated signaling	6.72049e-06	0.000197153	0.0240526
ACSN2	DEPENDANCE_RECEPTORS	7.38726e-06	0.000211512	0.026439
PID	FoxO family signaling	7.49643e-06	0.000212934	0.0268297
REACTOME	Activation of BH3-only proteins	7.59318e-06	0.000213984	0.027176
NetPath	TWEAK	8.41694e-06	0.000235346	0.0301242
REACTOME	Non-genomic estrogen signaling	8.49409e-06	0.000235662	0.0304003
BioCarta	keratinocyte differentiation	8.75118e-06	0.000240927	0.0313205
KEGG	Central carbon metabolism in cancer	8.91782e-06	0.00024364	0.0319169
Spike	MAPK signaling	9.08376e-06	0.000246294	0.0325108
WikiPathways	IL-3 Signaling	9.23072e-06	0.000246543	0.0330367
IPAVS	GSK3_as_a_convergence_point_in_hypertrophic_signaling	9.30472e-06	0.000246678	0.0333016
KEGG	Hepatitis C	9.42097e-06	0.000247924	0.0337177
KEGG	HIF-1 signaling	9.22063e-06	0.000248125	0.0330006
BioCarta	role of egf receptor transactivation by gpcrs in cardiac hypertrophy	9.89172e-06	0.000258412	0.0354025
PharmGKB	Tacrolimus_Cyclosporine_Pathway_Pharmacodynamics	1.03602e-05	0.000266757	0.0370792
KEGG	Herpes simplex infection	1.03143e-05	0.000267499	0.0369149
BioCarta	akt signaling	1.06176e-05	0.000271431	0.0380004
BioCarta	trefoil factors initiate mucosal healing	1.07025e-05	0.000271661	0.0383042
SIGNOR2.0	SIGNOR-AC	1.11575e-05	0.000281216	0.0399327
KEGG	Apoptosis	1.14454e-05	0.000286455	0.0409631
PID	mTOR signaling	1.16988e-05	0.000290764	0.04187
REACTOME	Intracellular signaling by second messengers	1.18303e-05	0.000292004	0.0423406
INOH	EGF	1.20722e-05	0.000293921	0.0432064
KEGG	Melanoma	1.20583e-05	0.000295594	0.0431567
IPAVS	EGF_receptor_transactivation_in_Cardiac_Hypertrophy	1.26772e-05	0.000306566	0.0453717
PID	Retinoic acid receptors-mediated signaling	1.2916e-05	0.000310244	0.0462264
PID	HIF-1-alpha transcription factor network	1.34847e-05	0.000321745	0.0482617
REACTOME	Innate Immune System	1.36217e-05	0.000322861	0.0487521
KEGG	Pancreatic cancer	1.43661e-05	0.000331718	0.0514163
KEGG	Chagas disease (American trypanosomiasis)	1.42542e-05	0.000333436	0.0510158
PID	ATF-2 transcription factor network	1.42542e-05	0.000333436	0.0510158
WikiPathways	Toll-like Receptor Signaling	1.45675e-05	0.000334212	0.0521371
PID	Insulin-mediated glucose transport	1.4687e-05	0.000334807	0.0525648
stke	Mitochondrial Pathway of Apoptosis: BH3-only Bcl-2 Family	1.42218e-05	0.000334867	0.0508998
WikiPathways	TCA Cycle Nutrient Utilization and Invasiveness of Ovarian Cancer	1.56123e-05	0.000353648	0.0558764
WikiPathways	VEGFA-VEGFR2 Signaling	1.57861e-05	0.000355336	0.0564985
WikiPathways	Corticotropin-releasing hormone signaling	1.6061e-05	0.000359264	0.0574823
REACTOME	Signaling by Interleukins	1.62426e-05	0.00036107	0.0581323
PID	AP-1 transcription factor network	1.72016e-05	0.000380028	0.0615645
NetPath	IL6	1.80974e-05	0.000397366	0.0647706
BioCarta	hypoxia-inducible factor in the cardivascular system	1.84777e-05	0.000403242	0.0661317
KEGG	Influenza A	1.90329e-05	0.000407897	0.0681187
PID	CD40/CD40L signaling	1.89325e-05	0.000408189	0.0677594
REACTOME	MET activates PTK2 signaling	1.93059e-05	0.000408851	0.0690958
REACTOME	Cytokine Signaling in Immune system	1.88574e-05	0.000409034	0.0674906
KEGG	Toll-like receptor signaling	1.92034e-05	0.000409101	0.068729
stke	Differentiation Pathway in PC12 Cells	1.94429e-05	0.00040933	0.0695861
WikiPathways	Signaling of Hepatocyte Growth Factor Receptor	2.02613e-05	0.000424065	0.0725152
SIGNOR2.0	SIGNOR-GBM	2.0606e-05	0.000428773	0.0737489
stke	Granule Cell Survival Pathway	2.07439e-05	0.000429147	0.0742424
BioCarta	mcalpain and friends in cell motility	2.10761e-05	0.000433514	0.0754314
SIGNOR2.0	SIGNOR-PI3K/AKT	2.10761e-05	0.000433514	0.0754314
Panther_Pathway	EGF_receptor_signaling	2.15254e-05	0.000437724	0.0770394
Spike	RAS signaling and tumorigenesis	2.34641e-05	0.000469151	0.083978
BioCarta	role of erbb2 in signal transduction and oncology	2.32498e-05	0.000470119	0.083211
KEGG	Prostate cancer	2.34469e-05	0.000471441	0.0839165
WikiPathways	TNF alpha Signaling	2.3874e-05	0.000472072	0.085445
NetPath	IL2	2.37423e-05	0.000472076	0.0849737
NetPath	Alpha6Beta4Integrin	2.55856e-05	0.000503137	0.0915709
REACTOME	Cellular responses to stress	2.65506e-05	0.00051926	0.0950246
KEGG	Leishmaniasis	2.75977e-05	0.000533904	0.0987722
WikiPathways	Sudden Infant Death Syndrome (SIDS) Susceptibility	2.78694e-05	0.000536261	0.0997446
SIGNOR2.0	SIGNOR-HPP	2.75893e-05	0.000536642	0.0987421
REACTOME	Crosslinking of collagen fibrils	3.15318e-05	0.000603488	0.112852
PID	amb2 Integrin signaling	3.26078e-05	0.000611012	0.116703
REACTOME	MyD88 cascade initiated on plasma membrane	3.24779e-05	0.000618289	0.116238
REACTOME	Toll Like Receptor 10 (TLR10) Cascade	3.24779e-05	0.000618289	0.116238
REACTOME	Toll Like Receptor 5 (TLR5) Cascade	3.24779e-05	0.000618289	0.116238
REACTOME	PIP3 activates AKT signaling	3.31899e-05	0.00061868	0.118787
BioCarta	agrin in postsynaptic differentiation	3.3885e-05	0.00062192	0.121274
REACTOME	Non-integrin membrane-ECM interactions	3.37239e-05	0.000622154	0.120698
REACTOME	Toll-like Receptor Cascades	3.36851e-05	0.000624658	0.120559
WikiPathways	HIF1A and PPARG regulation of glycolysis	3.7945e-05	0.000692883	0.135805
PID	Beta3 integrin cell surface interactions	3.85243e-05	0.000699891	0.137878
PID	Glucocorticoid receptor regulatory network	4.13353e-05	0.000747167	0.147939
KEGG	Glioma	4.26836e-05	0.000767661	0.152765
WikiPathways	Integrated Breast Cancer	4.39124e-05	0.000781903	0.157162
WikiPathways	TNF related weak inducer of apoptosis (TWEAK) Signaling	4.37997e-05	0.000783796	0.156759
NetPath	AndrogenReceptor	4.61183e-05	0.000817116	0.165057
KEGG	Platelet activation	4.80634e-05	0.000847384	0.172019
Spike	TLR Signaling	4.86388e-05	0.000853325	0.174078
BioCarta	ceramide signaling	4.89332e-05	0.000854302	0.175132
REACTOME	Cellular response to heat stress	5.32218e-05	0.000924664	0.190481
WikiPathways	Primary Focal Segmental Glomerulosclerosis FSGS	5.3747e-05	0.000929278	0.192361
WikiPathways	Cori Cycle	5.52639e-05	0.000950911	0.197789
KEGG	Alzheimer disease	5.74315e-05	0.00098348	0.205547
WikiPathways	Alzheimers Disease	5.77285e-05	0.000983859	0.20661
systems-biology.org	EGFR_signaling_for_RTKC	6.12686e-05	0.00103924	0.21928
IPAVS	acute_Myeloid_leukemia_Signaling	6.24373e-05	0.00105407	0.223463
WikiPathways	EGF/EGFR Signaling	6.43349e-05	0.00108101	0.230255
KEGG	Tight junction	6.71439e-05	0.00112293	0.240308
WikiPathways	Prion disease	6.87533e-05	0.0011445	0.246068
KEGG	Endocrine and other factor-regulated calcium reabsorption	6.9762e-05	0.00115592	0.249678
WikiPathways	PDGF	7.13334e-05	0.00116046	0.255302
KEGG	Cellular senescence	7.1096e-05	0.00116188	0.254453
BioCarta	angiotensin ii mediated activation of jnk pathway via pyk2 dependent signaling	7.07484e-05	0.00116686	0.253209
PID	Trk receptor signaling mediated by PI3K and PLC-gamma	7.07484e-05	0.00116686	0.253209
ACSN2	CELL_MATRIX_ADHESIONS	7.25557e-05	0.00116972	0.259677
WikiPathways	Osteopontin Signaling	7.22757e-05	0.00117047	0.258675
INOH	IL-7 signaling	7.38702e-05	0.00118557	0.264381
PID	LPA receptor mediated events	7.52415e-05	0.00120218	0.269289
KEGG	Acute myeloid leukemia	7.59622e-05	0.00120296	0.271869
PID	ErbB2/ErbB3 signaling events	7.5756e-05	0.00120503	0.271131
WikiPathways	Viral Acute Myocarditis	7.66244e-05	0.0012081	0.274239
BioCarta	mechanism of gene regulation by peroxisome proliferators via ppara	7.7288e-05	0.00121322	0.276614
KEGG	Osteoclast differentiation	7.84451e-05	0.001226	0.280755
ACSN2	CAF_INHIBITION_ANTITUMOR	8.0026e-05	0.00124527	0.286413
KEGG	Human cytomegalovirus infection	8.49196e-05	0.00131003	0.303927
PID	Signaling events mediated by VEGFR1 and VEGFR2	8.49196e-05	0.00131003	0.303927
KEGG	Colorectal cancer	8.48426e-05	0.00131451	0.303652
WikiPathways	Thymic Stromal LymphoPoietin (TSLP) Signaling	8.76956e-05	0.00133559	0.313863
PID	FGF signaling	8.769e-05	0.00134121	0.313843
REACTOME	Programmed Cell Death	9.13944e-05	0.00135726	0.327101
REACTOME	Interleukin-12 family signaling	8.95738e-05	0.00135841	0.320585
NetPath	KitReceptor	9.04529e-05	0.00136021	0.323731
WikiPathways	RAC1/PAK1/p38/MMP2	9.12748e-05	0.00136114	0.326673
WikiPathways	Hippo-Merlin Signaling Dysregulation	9.09741e-05	0.00136233	0.325596
REACTOME	Regulation of localization of FOXO transcription factors	9.04056e-05	0.00136524	0.323562
KEGG	Oocyte meiosis	9.34501e-05	0.00138206	0.334458
IPAVS	beta3_integrin_mediated_Ub_for_NFkB_activation_Proteins	9.39042e-05	0.00138306	0.336083
KEGG	ECM-receptor interaction	9.45022e-05	0.00138616	0.338223
KEGG	Mitophagy - animal	9.75691e-05	0.00141951	0.3492
WikiPathways	Supression of HMGB1 mediated inflammation by THBD	9.73017e-05	0.0014214	0.348243
REACTOME	MAP kinase activation	0.000100271	0.00145291	0.35887
REACTOME	NCAM1 interactions	0.000105166	0.0015116	0.376389
BioCarta	vegf hypoxia and angiogenesis	0.000104972	0.0015149	0.375695
WikiPathways	Pancreatic adenocarcinoma	0.000108242	0.00154959	0.387398
KEGG	Shigellosis	0.000109048	0.00155491	0.390283
SIGNOR2.0	SIGNOR-INSR	0.000111913	0.00157692	0.400537
IPAVS	GSK3beta_linked_proapoptotic_signaling_pathways_and_lithium_protection	0.000111716	0.00158036	0.399832
PharmGKB	EGFR_Inhibitor_Pathway_Pharmacodynamics	0.000111671	0.00158599	0.399671
PID	Signaling events regulated by Ret tyrosine kinase	0.000113499	0.00159299	0.406213
BioCarta	downregulated of mta-3 in er-negative breast tumors	0.00011915	0.00165929	0.426438
PID	Signaling events mediated by Hepatocyte Growth Factor Receptor (c-Met)	0.000120406	0.00166383	0.430933
KEGG	Amphetamine addiction	0.000119113	0.00166526	0.426305
ACSN2	HEDGEHOG	0.000120219	0.00166769	0.430264
NetPath	Fibroblast growth factor-1	0.000122194	0.00166921	0.437332
WikiPathways	Myometrial Relaxation and Contraction	0.000121942	0.00167215	0.43643
REACTOME	EGFR Transactivation by Gastrin	0.000121638	0.00167439	0.435342
BioCarta	nfkb activation by nontypeable hemophilus influenzae	0.000124708	0.00168426	0.44633
WikiPathways	TGF-beta Signaling	0.000124505	0.00168789	0.445603
REACTOME	RHO GTPase Effectors	0.000124409	0.001693	0.44526
REACTOME	Toll Like Receptor 4 (TLR4) Cascade	0.000131747	0.001766	0.471523
PID	Regulation of Telomerase	0.000132968	0.00176912	0.475892
KEGG	Long-term potentiation	0.000132475	0.00176913	0.474128
PID	Validated targets of C-MYC transcriptional repression	0.000131737	0.00177251	0.471487
WikiPathways	Cardiac Hypertrophic Response	0.000135387	0.00177491	0.48455
SMPDB	Erlotinib Action Pathway	0.000134047	0.00177687	0.479754
WikiPathways	ErbB Signaling	0.000136913	0.00178186	0.490012
WikiPathways	Lung fibrosis	0.000136687	0.00178541	0.489203
REACTOME	MyD88-independent TLR4 cascade	0.000135345	0.00178745	0.4844
REACTOME	TRIF(TICAM1)-mediated TLR4 signaling	0.000135345	0.00178745	0.4844
INOH	TNF	0.000141144	0.00183027	0.505154
stke	Mitochondrial Pathway of Apoptosis: Caspases	0.000143167	0.0018498	0.512395
NetPath	TGF_beta_Receptor	0.000144328	0.00185809	0.51655
REACTOME	Interleukin-17 signaling	0.000147282	0.00187588	0.527122
BioCarta	chaperones modulate interferon signaling	0.000146782	0.00188291	0.525333
NetPath	IL-7	0.000146782	0.00188291	0.525333
WikiPathways	Canonical NF-KB	0.000149447	0.00189671	0.534871
REACTOME	Interleukin-12 signaling	0.000150409	0.00190217	0.538314
REACTOME	Macroautophagy	0.00015247	0.00192144	0.54569
KEGG	Bladder cancer	0.000154126	0.0019355	0.551617
PID	ATR signaling	0.000156409	0.0019573	0.559788
REACTOME	Toll Like Receptor 9 (TLR9) Cascade	0.000157811	0.00196796	0.564806
KEGG	Parkinson disease	0.000160733	0.00199053	0.575263
BioCarta	transcription factor creb and its extracellular signals	0.000160382	0.00199308	0.574007
REACTOME	MyD88:MAL(TIRAP) cascade initiated on plasma membrane	0.000162325	0.00199643	0.580961
REACTOME	Toll Like Receptor TLR6:TLR2 Cascade	0.000162325	0.00199643	0.580961
OntoCancro	Expanded.Apoptosis	0.000162166	0.00200135	0.580392
stke	Interleukin 1 (IL-1) Pathway	0.000164964	0.00201504	0.590406
KEGG	Human papillomavirus infection	0.000165858	0.00201907	0.593606
KEGG	Sphingolipid signaling	0.000167692	0.00203447	0.60017
SIGNOR2.0	SIGNOR-AML	0.000170796	0.00206513	0.611279
IPAVS	FAS_signaling_in_cardiac_hypertrophy	0.000173049	0.00208533	0.619342
KEGG	Th17 cell differentiation	0.000175347	0.00209189	0.627567
REACTOME	PI3K/AKT Signaling in Cancer	0.000175935	0.00209193	0.629671
KEGG	MAPK signaling	0.000176561	0.00209242	0.631912
NetPath	Oncostatin_M	0.000175102	0.00209595	0.62669
REACTOME	Collagen biosynthesis and modifying enzymes	0.00017754	0.00209708	0.635416
KEGG	Endometrial cancer	0.000174668	0.00209777	0.625137
REACTOME	NCAM signaling for neurite out-growth	0.000179667	0.00211522	0.643028
REACTOME	RNA Polymerase II Transcription	0.000184686	0.00216718	0.660991
WikiPathways	RANKL/RANK (Receptor activator of NFKB (ligand)) Signaling	0.00018907	0.00221138	0.676682
WikiPathways	Regulation of toll-like receptor signaling	0.000190041	0.00221549	0.680157
WikiPathways	T-Cell Receptor and Co-stimulatory Signaling	0.000196098	0.0022567	0.701835
ACSN2	FATTY_ACID_BIOSYNTHESIS	0.000195172	0.00226058	0.698521
WikiPathways	NLR Proteins	0.000195172	0.00226058	0.698521
WikiPathways	Non-genomic actions of 1,25 dihydroxyvitamin D3	0.000197078	0.00226071	0.705342
REACTOME	Signaling by MET	0.000195129	0.00226742	0.698367
KEGG	Hepatocellular carcinoma	0.000199737	0.00226939	0.714859
KEGG	B cell receptor signaling	0.000198633	0.00227127	0.710908
REACTOME	BH3-only proteins associate with and inactivate anti-apoptotic BCL-2 members	0.000199432	0.00227314	0.713767
PID	RhoA signaling	0.000201774	0.00228528	0.722149
PID	Plasma membrane estrogen receptor signaling	0.000203025	0.0022922	0.726626
REACTOME	Basigin interactions	0.000210243	0.00231526	0.75246
KEGG	Human immunodeficiency virus 1 infection	0.0002086	0.00231857	0.746579
KEGG	Amoebiasis	0.000209949	0.00231916	0.751407
WikiPathways	Prolactin Signaling	0.000208421	0.0023238	0.745939
ACSN2	IMMUNOSTIMULATORY_CORE	0.000209833	0.00232505	0.750992
WikiPathways	Human Thyroid Stimulating Hormone (TSH) signaling	0.000207983	0.00232616	0.744371
KEGG	GnRH signaling	0.000207763	0.00233831	0.743584
SIGNOR2.0	SIGNOR-TC	0.000207763	0.00233831	0.743584
ACSN2	OXIDATIVE_PHOSPHOYLATION_AND_TCA_CYCLE	0.000221375	0.00240821	0.792301
REACTOME	MyD88 dependent cascade initiated on endosome	0.000220212	0.00241021	0.788139
REACTOME	Toll Like Receptor 7/8 (TLR7/8) Cascade	0.000220212	0.00241021	0.788139
OntoCancro	Apoptosis	0.000219872	0.00241387	0.786922
Panther_Pathway	FGF_signaling	0.000225403	0.00243721	0.806717
WikiPathways	Photodynamic therapy-induced NF-kB survival signaling	0.000225106	0.00244138	0.805654
REACTOME	TRAF6 mediated induction of NFkB and MAP kinases upon TLR7/8 or 9 activation	0.000230446	0.00246199	0.824766
REACTOME	Gastrin-CREB signalling pathway via PKC and MAPK	0.000229042	0.0024691	0.819741
REACTOME	Signaling by PDGF	0.000230199	0.00247412	0.823882
WikiPathways	Factors and pathways affecting insulin-like growth factor (IGF1)-Akt signaling	0.000230199	0.00247412	0.823882
PID	VEGFR1 specific signals	0.000232822	0.00247997	0.83327
KEGG	Adipocytokine signaling	0.000233989	0.002485	0.837447
WikiPathways	MAPK and NFkB Signalling Pathways Inhibited by Yersinia YopJ	0.00023709	0.00251049	0.848545
NetPath	BDNF	0.000244601	0.00258238	0.875427
stke	ERK1/ERK2 MAPK Pathway	0.000246633	0.00259618	0.8827
REACTOME	Toll Like Receptor 2 (TLR2) Cascade	0.000249449	0.00261812	0.892778
REACTOME	Toll Like Receptor TLR1:TLR2 Cascade	0.000249449	0.00261812	0.892778
KEGG	Prolactin signaling	0.000251659	0.00262591	0.900688
WikiPathways	PI3K-AKT-mTOR signaling pathway and therapeutic opportunities	0.000253988	0.00264251	0.909023
KEGG	Pathogenic Escherichia coli infection	0.00026084	0.00270593	0.933546
WikiPathways	Pathogenic Escherichia coli infection	0.00026084	0.00270593	0.933546
SIGNOR2.0	SIGNOR-TCA	0.000263769	0.00272055	0.944029
SIGNOR2.0	SIGNOR-TA	0.000268807	0.00276454	0.96206
WikiPathways	IL-5 Signaling	0.000270698	0.00277601	0.968828
WikiPathways	IL-2 Signaling	0.000276445	0.00282685	0.989397
NetPath	Ghrelin	0.000279623	0.0028512	1
PID	Beta1 integrin cell surface interactions	0.000285152	0.00289932	1
REACTOME	L1CAM interactions	0.000293139	0.00297208	1
PID	Validated nuclear estrogen receptor alpha network	0.000294314	0.00297556	1
PID	ALK1 signaling events	0.000300647	0.00303103	1
REACTOME	Post-translational protein modification	0.000306563	0.00308199	1
REACTOME	VEGFA-VEGFR2 Pathway	0.00030801	0.00308786	1
REACTOME	Pyruvate metabolism	0.000310111	0.00310024	1
PID	CDC42 signaling events	0.000313785	0.00312824	1
BioCarta	human cytomegalovirus and map kinase	0.000317044	0.00315195	1
KEGG	Transcriptional misregulation in cancer	0.000318302	0.00315569	1
PID	TRAIL signaling	0.000322647	0.00318993	1
ACSN2	G2_M_CHECKPOINT	0.000328453	0.00323838	1
NetPath	IL4	0.000338415	0.00332744	1
PID	Presenilin action in Notch and Wnt signaling	0.000340168	0.00333551	1
WikiPathways	Role Altered Glycolysation of MUC1 in Tumour Microenvironment	0.000344409	0.00336787	1
REACTOME	IkBA variant leads to EDA-ID	0.00035211	0.00343379	1
stke	p38 MAPK Pathway	0.000364352	0.00354352	1
WikiPathways	MFAP5 effect on permeability and motility of endothelial cells via cytoskeleton rearrangement	0.000372384	0.00359235	1
WikiPathways	T-Cell antigen Receptor (TCR) Signaling	0.000370593	0.00359445	1
PID	a6b1 and a6b4 Integrin signaling	0.000374991	0.0035981	1
PID	C-MYB transcription factor network	0.000372338	0.00360162	1
PID	Regulation of Androgen receptor activity	0.000374486	0.00360292	1
BioCarta	hypoxia and p53 in the cardiovascular system	0.000378308	0.00362023	1
BioCarta	calcium signaling by hbx of hepatitis b virus	0.000391475	0.00373624	1
KEGG	Insulin resistance	0.000397837	0.00378686	1
WikiPathways	Endometrial cancer	0.000399688	0.00379439	1
WikiPathways	miR-509-3p alteration of YAP1/ECM axis	0.000405848	0.00384267	1
WikiPathways	Neural Crest Cell Migration during Development	0.000413945	0.00389871	1
KEGG	Glucagon signaling	0.000416818	0.00390521	1
WikiPathways	Heart Development	0.000413672	0.00390642	1
BioCarta	tnfr2 signaling	0.000418201	0.00390794	1
PID	Integrin-linked kinase signaling	0.000416309	0.00391068	1
BioCarta	regulation of eif-4e and p70s6 kinase	0.000423523	0.00393711	1
BioCarta	mapkinase signaling	0.000422435	0.00393723	1
REACTOME	Signaling by Nuclear Receptors	0.000429891	0.00398596	1
KEGG	Estrogen signaling	0.000431486	0.00399041	1
WikiPathways	miRNA regulation of prostate cancer signaling	0.000436231	0.00402389	1
REACTOME	Recycling pathway of L1	0.000437611	0.00402625	1
WikiPathways	TGF-B Signaling in Thyroid Cells for Epithelial-Mesenchymal Transition	0.000442404	0.00405991	1
KEGG	Thyroid cancer	0.000445808	0.00407027	1
WikiPathways	Nuclear Receptors Meta-Pathway	0.00044573	0.00407997	1
WikiPathways	Folate Metabolism	0.000450007	0.00409816	1
WikiPathways	Oxidative Damage	0.000452993	0.00411488	1
PID	TGF-beta receptor signaling	0.000460531	0.00417276	1
INOH	EPO signaling	0.000466821	0.00421907	1
REACTOME	Chk1/Chk2(Cds1) mediated inactivation of Cyclin B:Cdk1 complex	0.00047142	0.0042286	1
REACTOME	Platelet Aggregation (Plug Formation)	0.000470306	0.00423986	1
WikiPathways	Angiogenesis	0.000470306	0.00423986	1
Spike	MYO3A Interacting Proteins in the Auditory System	0.00048082	0.00430214	1
KEGG	Epstein-Barr virus infection	0.000493547	0.00439404	1
REACTOME	Transcriptional regulation by the AP-2 (TFAP2) family of transcription factors	0.000492918	0.00439939	1
REACTOME	Signaling by Rho GTPases	0.000498775	0.00442957	1
REACTOME	Axon guidance	0.000505913	0.00447077	1
PID	Validated targets of C-MYC transcriptional activation	0.000507986	0.00447803	1
WikiPathways	miRNA targets in ECM and membrane receptors	0.000505884	0.00448158	1
BioCarta	double stranded rna induced gene expression	0.000512919	0.00451041	1
IPAVS	Cardiac_Hypertrophy	0.000518037	0.00454425	1
REACTOME	MAPK targets/ Nuclear events mediated by MAP kinases	0.000522647	0.00456233	1
WikiPathways	Fibrin Complement Receptor 3 Signaling	0.000522015	0.00456795	1
WikiPathways	Allograft Rejection	0.000528442	0.00460169	1
REACTOME	Toll Like Receptor 3 (TLR3) Cascade	0.000529876	0.00460298	1
BioCarta	skeletal muscle hypertrophy is regulated via akt-mtor	0.000546452	0.00472404	1
KEGG	Insulin signaling	0.000547894	0.00472509	1
SIGNOR2.0	SIGNOR-TLR	0.000546364	0.00473471	1
REACTOME	Paradoxical activation of RAF signaling by kinase inactive BRAF	0.000556316	0.00478619	1
REACTOME	Signaling by moderate kinase activity BRAF mutants	0.000556316	0.00478619	1
REACTOME	COPI-mediated anterograde transport	0.000561192	0.00480504	1
WikiPathways	Structural Pathway of Interleukin 1 (IL-1)	0.000563683	0.00481485	1
REACTOME	Regulation of PLK1 Activity at G2/M Transition	0.000566275	0.00482547	1
REACTOME	Formation of apoptosome	0.000570189	0.00484728	1
REACTOME	Regulation of the apoptosome activity	0.000570189	0.00484728	1
NetPath	RANKL	0.000575873	0.00486097	1
BioCarta	cadmium induces dna synthesis and proliferation in macrophages	0.00057511	0.004866	1
INOH	CD4 T cell receptor signaling	0.000586923	0.0048965	1
KEGG	Pyruvate metabolism	0.000586025	0.00491191	1
REACTOME	Elastic fibre formation	0.000586025	0.00491191	1
REACTOME	mTORC1-mediated signalling	0.000585125	0.00491587	1
WikiPathways	TGF-beta Receptor Signaling	0.000583912	0.00491723	1
REACTOME	Resolution of Sister Chromatid Cohesion	0.000600236	0.00498433	1
REACTOME	MET promotes cell motility	0.000599139	0.00498679	1
BioCarta	repression of pain sensation by the transcriptional regulator dream	0.00061084	0.00504895	1
REACTOME	Generic Transcription Pathway	0.000610002	0.0050537	1
REACTOME	Signaling by Hedgehog	0.000617771	0.00507111	1
stke	Tumor Necrosis Factor Pathway	0.000616698	0.00507394	1
WikiPathways	Aryl Hydrocarbon Receptor	0.000616618	0.00508497	1
KEGG	Autophagy - animal	0.000638846	0.0052321	1
PharmGKB	Metformin_Pathway_Pharmacodynamics	0.000653108	0.0053367	1
BioCarta	toll-like receptor	0.000666911	0.00543707	1
REACTOME	Integrin cell surface interactions	0.000669305	0.00544419	1
BioCarta	inactivation of gsk3 by akt causes accumulation of b-catenin in alveolar macrophages	0.000677692	0.00549991	1
REACTOME	Regulation of TP53 Activity through Acetylation	0.00068724	0.00556478	1
NetPath	IL5	0.000703952	0.00568723	1
WikiPathways	ApoE and miR-146 in inflammation and atherosclerosis	0.000707301	0.00570142	1
KEGG	Neurotrophin signaling	0.00072328	0.00581712	1
KEGG	Non-small cell lung cancer	0.000725282	0.00582014	1
REACTOME	Ovarian tumor domain proteases	0.000729572	0.00584147	1
REACTOME	SUMO E3 ligases SUMOylate target proteins	0.000735481	0.00586255	1
NetPath	IL11	0.000737342	0.00586433	1
ACSN2	IMMUNOSUPPPRESSIVE_CORE	0.000734896	0.00587097	1
BioCarta	cbl mediated ligand-induced downregulation of egf receptors	0.000755428	0.00598159	1
KEGG	Kaposi sarcoma-associated herpesvirus infection	0.000754111	0.0059844	1
REACTOME	Collagen chain trimerization	0.000758816	0.00599515	1
REACTOME	Regulation of PTEN gene transcription	0.000761729	0.00600491	1
REACTOME	Gluconeogenesis	0.000765385	0.00600727	1
KEGG	Fluid shear stress and atherosclerosis	0.000763896	0.00600876	1
REACTOME	Chylomicron clearance	0.000777336	0.00608771	1
BioCarta	pdgf signaling	0.000786679	0.00613404	1
REACTOME	HuR (ELAVL1) binds and stabilizes mRNA	0.000786679	0.00613404	1
WikiPathways	Extracellular vesicles in the crosstalk of cardiac cells	0.000786603	0.00614684	1
WikiPathways	Glycolysis and Gluconeogenesis	0.000802515	0.00621689	1
ACSN2	DNA_DAMAGE_RESPONSE	0.000801335	0.00622121	1
PID	Regulation of nuclear SMAD2/3 signaling	0.000819213	0.00633253	1
OntoCancro	Cell.Cycle	0.000835166	0.00642808	1
PID	Angiopoietin receptor Tie2-mediated signaling	0.0008343	0.00643526	1
BioCarta	wnt signaling	0.000837997	0.00643603	1
Spike	Apoptosis	0.000846828	0.00648993	1
SMPDB	Glutaminolysis and Cancer	0.000850095	0.00650105	1
SMPDB	Warburg Effect	0.000850095	0.00650105	1
Spike	p53 Signaling Network	0.000860879	0.0065555	1
WikiPathways	Regulation of Actin Cytoskeleton	0.000860879	0.0065555	1
INOH	Pyruvate metabolism	0.000867388	0.00656317	1
WikiPathways	Energy Metabolism	0.000866424	0.00656977	1
REACTOME	RIP-mediated NFkB activation via ZBP1	0.000873813	0.00659784	1
KEGG	Salmonella infection	0.000880782	0.00663646	1
PID	Posttranslational regulation of adherens junction stability and dissassembly	0.000884341	0.00664928	1
WikiPathways	Leptin signaling	0.000902104	0.00676862	1
WikiPathways	Nanoparticle-mediated activation of receptor signaling	0.000916202	0.00686001	1
WikiPathways	Ras Signaling	0.000931778	0.00691874	1
WikiPathways	Senescence and Autophagy in Cancer	0.000931109	0.00692815	1
WikiPathways	Adipogenesis	0.000927815	0.00693246	1
REACTOME	mTOR signalling	0.000929947	0.00693392	1
REACTOME	Signaling by Receptor Tyrosine Kinases	0.000935881	0.00693482	1
REACTOME	Signaling by ERBB4	0.00095704	0.00707695	1
WikiPathways	Photodynamic therapy-induced HIF-1 survival signaling	0.000972438	0.00717599	1
SMPDB	Mitochondrial Beta-Oxidation of Long Chain Saturated Fatty Acids	0.000980912	0.00722363	1
BioCarta	cell cycle: g2/m checkpoint	0.000986504	0.00723504	1
BioCarta	oxidative stress induced gene expression via nrf2	0.000984741	0.00723694	1
WikiPathways	NAD metabolism, sirtuins and aging	0.000994262	0.00727702	1
REACTOME	Hedgehog 'off' state	0.000997258	0.00728405	1
KEGG	NOD-like receptor signaling	0.00100003	0.00728942	1
KEGG	Oxytocin signaling	0.00102131	0.00742941	1
KEGG	Cocaine addiction	0.00103747	0.00753165	1
stke	Adrenergic Pathway	0.00104342	0.00755951	1
PID	Signaling events mediated by PTP1B	0.00105259	0.00761054	1
PID	Lissencephaly gene (LIS1) in neuronal migration and development	0.00106666	0.00769673	1
BioCarta	erk and pi-3 kinase are necessary for collagen binding in corneal epithelia	0.00107914	0.00777111	1
HumanCyc	superpathway of conversion of glucose to acetyl CoA and entry into the TCA cycle	0.00108156	0.0077729	1
PID	Ceramide signaling	0.0010974	0.00787093	1
Spike	Caspases Cascade	0.0011227	0.00803629	1
WikiPathways	ATM Signaling	0.00114188	0.00812483	1
KEGG	Chronic myeloid leukemia	0.00114138	0.00813745	1
REACTOME	ESR-mediated signaling	0.00113977	0.00814219	1
REACTOME	Neutrophil degranulation	0.00115245	0.00816756	1
KEGG	Protein digestion and absorption	0.00115155	0.00817738	1
WikiPathways	Differentiation	0.00117497	0.00831071	1
REACTOME	Platelet degranulation	0.00117977	0.0083282	1
SignaLink2.0	TGF(non-core)	0.00119868	0.00844503	1
KEGG	Glycolysis / Gluconeogenesis	0.00123551	0.00867037	1
WikiPathways	ncRNAs involved in STAT3 signaling in hepatocellular carcinoma	0.00123551	0.00867037	1
WikiPathways	Mammary gland development pathway - Pregnancy and lactation (Stage 3 of 4)	0.0012348	0.00868241	1
REACTOME	COPII-mediated vesicle transport	0.00125859	0.00879784	1
PID	p75(NTR)-mediated signaling	0.00126161	0.00880176	1
Panther_Pathway	Endothelin_signaling	0.00127076	0.00883117	1
INOH	Integrin	0.00127018	0.00884431	1
WikiPathways	Breast cancer	0.00129627	0.0089736	1
PID	Regulation of retinoblastoma protein	0.0013023	0.0089806	1
KEGG	Tuberculosis	0.00129609	0.00898974	1
REACTOME	Recruitment of NuMA to mitotic centrosomes	0.00130131	0.0089911	1
WikiPathways	Synaptic signaling pathways associated with autism spectrum disorder	0.00132458	0.00908175	1
WikiPathways	Kit receptor signaling	0.00131986	0.00908419	1
Spike	WNT signaling	0.00132339	0.009091	1
NetPath	TSLP	0.00132929	0.00909661	1
BioCarta	cd40l signaling	0.00134684	0.00916415	1
Panther_Pathway	Insulin_IGF_pathway_MAP_kinase_cascade	0.00134684	0.00916415	1
REACTOME	SUMOylation	0.00134183	0.0091649	1
WikiPathways	TFs Regulate miRNAs related to cardiac hypertrophy	0.00134449	0.00916558	1
WikiPathways	miRNAs involvement in the immune response in sepsis	0.00136378	0.00924426	1
REACTOME	Plasma lipoprotein assembly	0.00137627	0.00927622	1
REACTOME	Mitotic Spindle Checkpoint	0.00138193	0.00927941	1
SIGNOR2.0	SIGNOR-EGF	0.00137459	0.00928237	1
WikiPathways	Wnt Signaling	0.00137267	0.00928693	1
BioCarta	the information processing pathway at the ifn beta enhancer	0.00138129	0.00929255	1
Spike	ATM Signaling Network	0.0013884	0.0093054	1
KEGG	Cytosolic DNA-sensing	0.00142563	0.00948388	1
PID	PDGFR-beta signaling	0.00142299	0.00948395	1
Spike	The GJB2 Interactions in the Ear	0.00142879	0.00948727	1
KEGG	Non-alcoholic fatty liver disease (NAFLD)	0.0014222	0.00949637	1
REACTOME	Mitophagy	0.00142088	0.00950529	1
Panther_Pathway	Ras_Pathway	0.0014436	0.00956786	1
WikiPathways	Interleukin-11 Signaling	0.00145855	0.00964908	1
REACTOME	Anchoring fibril formation	0.00146804	0.00969394	1
INOH	DroToll-like	0.00148667	0.00979888	1
REACTOME	RUNX1 interacts with co-factors whose precise effect on RUNX1 targets is not known	0.00150136	0.00987751	1
WikiPathways	Non-small cell lung cancer	0.00153354	0.0100707	1
KEGG	Pertussis	0.0015658	0.0102637	1
KEGG	mTOR signaling	0.0015658	0.0102637	1
WikiPathways	Type 2 papillary renal cell carcinoma	0.0015855	0.0103361	1
PID	PLK1 signaling events	0.00158276	0.010337	1
NetPath	BCR	0.00160642	0.0104344	1
NetPath	CRH	0.00160358	0.0104349	1
stke	Fas Signaling Pathway in Hepatocytes	0.00161915	0.0104981	1
ACSN2	ADHERENS_JUNCTIONS	0.00165155	0.0106888	1
WikiPathways	Association Between Physico-Chemical Features and Toxicity Associated	0.00165791	0.0107106	1
PID	FAS (CD95) signaling	0.00166789	0.010717	1
PID	S1P3	0.00166378	0.0107291	1
REACTOME	Signaling by Hippo	0.00166378	0.0107291	1
BioCarta	cell cycle: g1/s check point	0.0016791	0.0107697	1
PID	Caspase Cascade in Apoptosis	0.00169388	0.0108451	1
SIGNOR2.0	SIGNOR-TGFb	0.00170217	0.0108787	1
WikiPathways	Estrogen Receptor	0.00172756	0.0110213	1
KEGG	Measles	0.00173364	0.0110404	1
PID	Syndecan-4-mediated signaling events	0.00174752	0.011109	1
WikiPathways	Bladder Cancer	0.00176809	0.0112198	1
PID	Signaling mediated by p38-alpha and p38-beta	0.00178324	0.011296	1
REACTOME	Diseases of metabolism	0.00180129	0.0113901	1
HumanCyc	glycolysis	0.00181557	0.0114602	1
REACTOME	Regulation of HSF1-mediated heat shock response	0.00182461	0.011497	1
INOH	VEGF	0.00184035	0.0115758	1
REACTOME	Amplification of signal from unattached kinetochores via a MAD2 inhibitory signal	0.00186112	0.0116859	1
REACTOME	Amplification of signal from the kinetochores	0.00186112	0.0116859	1
SignaLink2.0	RTK(non-core)	0.00187358	0.011723	1
WikiPathways	Hereditary leiomyomatosis and renal cell carcinoma	0.00188806	0.011793	1
KEGG	Wnt signaling	0.00189716	0.0118292	1
REACTOME	Mitotic Prometaphase	0.00189716	0.0118292	1
WikiPathways	IL-4 Signaling	0.00191543	0.0118604	1
BioCarta	signal transduction through il1r	0.00190893	0.0118612	1
BioCarta	stat3 signaling	0.00191233	0.0118617	1
PharmGKB	Vemurafenib_Pathway_Pharmacodynamics	0.00194075	0.0119964	1
IPAVS	Wnt_signaling_in_cardiomyocyte_hypertrophy	0.00197304	0.012175	1
REACTOME	TNF signaling	0.0019797	0.0121951	1
PID	BCR signaling	0.00198774	0.0122026	1
REACTOME	Signaling by VEGF	0.00198572	0.0122112	1
KEGG	Apoptosis - multiple species	0.00201349	0.0123395	1
REACTOME	Metabolism of proteins	0.00201958	0.0123557	1
BioCarta	atm signaling	0.00203433	0.0124247	1
REACTOME	MAPK family signaling cascades	0.00206788	0.0126081	1
WikiPathways	Somatroph axis (GH) and its relationship to dietary restriction and aging	0.00209302	0.0127397	1
ACSN2	MATRIX_REGULATION	0.00211365	0.0128434	1
KEGG	cAMP signaling	0.00214145	0.0129683	1
PID	IL2-mediated signaling events	0.00214525	0.0129693	1
HumanCyc	gluconeogenesis	0.00214104	0.0129878	1
REACTOME	NF-kB activation through FADD/RIP-1 pathway mediated by caspase-8 and -10	0.00215276	0.0129928	1
BioCarta	the 41bb-dependent immune response	0.0021586	0.0130061	1
BioCarta	links between pyk2 and map kinases	0.0021716	0.0130624	1
Panther_Pathway	Parkinson_disease	0.00217988	0.0130903	1
REACTOME	Signaling by Non-Receptor Tyrosine Kinases	0.00218357	0.0130904	1
REACTOME	Signaling by PTK6	0.00218357	0.0130904	1
PID	IL2 signaling events mediated by PI3K	0.00224497	0.0133912	1
PID	EGFR-dependent Endothelin signaling events	0.00224434	0.0134098	1
KEGG	Gastric cancer	0.00227734	0.0135617	1
REACTOME	Gap junction trafficking	0.00229115	0.0136213	1
BioCarta	hiv-1 nef: negative effector of fas and tnf	0.00232596	0.0137825	1
REACTOME	ZBP1(DAI) mediated induction of type I IFNs	0.00232339	0.0137901	1
KEGG	Regulation of actin cytoskeleton	0.00235069	0.013906	1
IPAVS	Role_of_PTEN_in_the_myocardial_response_to_pathological_biomechanical_stress	0.00236007	0.0139384	1
REACTOME	Signal transduction by L1	0.00236622	0.0139517	1
KEGG	TGF-beta signaling	0.00237589	0.0139627	1
WikiPathways	Nonalcoholic fatty liver disease	0.00237417	0.0139756	1
BioCarta	tumor suppressor arf inhibits ribosomal biogenesis	0.00242055	0.0142019	1
WikiPathways	Mechanoregulation and pathology of YAP/TAZ via Hippo and non-Hippo mechanisms	0.00244247	0.014307	1
INOH	Wnt Canonical	0.00245505	0.0143572	1
INOH	Wnt Mammals	0.00245505	0.0143572	1
REACTOME	TFAP2 (AP-2) family regulates transcription of growth factors and their receptors	0.00246458	0.014366	1
PID	p73 transcription factor network	0.00247717	0.0144159	1
PID	Nongenotropic Androgen signaling	0.00251026	0.0144673	1
ACSN2	ANTIOXIDANT_RESPONSE	0.00250688	0.0144712	1
REACTOME	Dissolution of Fibrin Clot	0.00250447	0.014504	1
WikiPathways	Matrix Metalloproteinases	0.00250447	0.014504	1
REACTOME	Estrogen-dependent nuclear events downstream of ESR-membrane signaling	0.00249804	0.0145138	1
WikiPathways	MAPK Cascade	0.0025025	0.0145161	1
WikiPathways	Hypothesized Pathways in Pathogenesis of Cardiovascular Disease	0.00256765	0.0147743	1
stke	G alpha 13 Pathway	0.00257643	0.014801	1
stke	G alpha 12 Pathway	0.00260486	0.0149165	1
PharmGKB	Celecoxib_Pathway_Pharmacodynamics	0.00260152	0.0149212	1
REACTOME	Gap junction trafficking and regulation	0.00261399	0.0149448	1
REACTOME	RHO GTPases Activate Formins	0.00263179	0.0150226	1
PID	IL12 signaling mediated by STAT4	0.00265833	0.0151499	1
REACTOME	ERBB2 Activates PTK6 Signaling	0.00267387	0.0151901	1
KEGG	Chemokine signaling	0.00267208	0.0152041	1
REACTOME	G2/M Transition	0.0026947	0.0152842	1
NetPath	IL3	0.0027173	0.015388	1
stke	JNK MAPK Pathway	0.00275239	0.0155131	1
REACTOME	VLDLR internalisation and degradation	0.0027447	0.0155186	1
PID	TNF receptor signaling pathway	0.00275088	0.015529	1
PID	Plexin-D1 Signaling	0.00278018	0.0156451	1
REACTOME	Circadian Clock	0.00280259	0.0157464	1
PID	Validated transcriptional targets of deltaNp63 isoforms	0.00282478	0.0158462	1
INOH	PDGF	0.00284091	0.0159118	1
REACTOME	MHC class II antigen presentation	0.00291981	0.0163281	1
INOH	Fas	0.00292659	0.0163405	1
PID	Coregulation of Androgen receptor activity	0.00294532	0.0164195	1
SMPDB	Mitochondrial Electron Transport Chain	0.00297083	0.0165359	1
stke	Neuro2A Differentiation by G alpha i/o Pathway	0.00297672	0.016543	1
REACTOME	Mitochondrial biogenesis	0.00303578	0.016845	1
Panther_Pathway	p53	0.003075	0.0170363	1
PID	p38 signaling mediated by MAPKAP kinases	0.00308866	0.0170591	1
REACTOME	Gene and protein expression by JAK-STAT signaling after Interleukin-12 stimulation	0.0030859	0.0170702	1
REACTOME	Interaction between L1 and Ankyrins	0.0031074	0.0171362	1
REACTOME	Apoptotic factor-mediated response	0.00312671	0.0172161	1
PID	IGF1	0.00314564	0.0172938	1
REACTOME	Clathrin-mediated endocytosis	0.00314564	0.0172938	1
INOH	CD4 T cell receptor signaling-NFkB cascade	0.00315554	0.0172951	1
ACSN2	TNF_RESPONSE	0.00317412	0.0173703	1
REACTOME	Cytosolic sensors of pathogen-associated DNA	0.0032138	0.0175338	1
WikiPathways	p38 MAPK Signaling	0.0032138	0.0175338	1
KEGG	Retrograde endocannabinoid signaling	0.00321242	0.0175531	1
OntoCancro	Mismatch.repair..MMR.	0.00324689	0.0176337	1
WikiPathways	IL-6 signaling	0.0032455	0.017653	1
OntoCancro	Non.homologous.end.joining	0.00326722	0.0176637	1
Panther_Pathway	Insulin_IGF_pathway-protein_kinase_B_signaling_cascade	0.00326056	0.0176811	1
REACTOME	Disease	0.00326581	0.0176828	1
WikiPathways	Hematopoietic Stem Cell Gene Regulation by GABP alpha/beta Complex	0.00328004	0.0177063	1
KEGG	Th1 and Th2 cell differentiation	0.00329483	0.0177593	1
BioCarta	bone remodeling	0.00330979	0.0177864	1
OntoCancro	Nucleotide.excision.repair..NER.	0.00330821	0.0178046	1
KEGG	Necroptosis	0.00333164	0.017877	1
REACTOME	Regulation of TP53 Activity	0.00335321	0.0179389	1
INOH	Propanoate metabolism	0.00335048	0.0179511	1
OntoCancro	Homologous.recombination..HR.	0.00337067	0.0180054	1
WikiPathways	Nanoparticle triggered regulated necrosis	0.00339517	0.0181093	1
WikiPathways	Signal transduction through IL1R	0.00340421	0.0181305	1
OntoCancro	Base.excision.repair..BER.	0.00341282	0.0181493	1
PID	HIV-1 Nef: Negative effector of Fas and TNF-alpha	0.0034379	0.0182285	1
KEGG	Ras signaling	0.00343748	0.0182533	1
WikiPathways	Neural Crest Cell Migration in Cancer	0.00346029	0.0183201	1
REACTOME	Mitotic G2-G2/M phases	0.00350309	0.0185193	1
BioCarta	corticosteroids and cardioprotection	0.00351169	0.0185374	1
REACTOME	Nucleotide-binding domain, leucine rich repeat containing receptor (NLR) signaling	0.00357102	0.0188228	1
WikiPathways	Spinal Cord Injury	0.00362064	0.0190563	1
ACSN2	ER_STRESS	0.00363559	0.0191069	1
Spike	Autophagy	0.00364805	0.0191442	1
REACTOME	Death Receptor Signalling	0.00370914	0.0194363	1
REACTOME	Signaling by EGFR	0.00372686	0.0194438	1
REACTOME	Activation of NF-kappaB in B cells	0.00371819	0.0194553	1
WikiPathways	Pathways Affected in Adenoid Cystic Carcinoma	0.00371819	0.0194553	1
REACTOME	Disinhibition of SNARE formation	0.00373512	0.0194585	1
OntoCancro	Chromosome.Stability	0.00374387	0.0194757	1
IPAVS	RANK_Singnaling_Pathway_in_Osteoclast_resorption	0.00375907	0.0194981	1
WikiPathways	WikiPathways	0.00375405	0.0195004	1
REACTOME	NF-kB is activated and signals survival	0.00378387	0.0195984	1
KEGG	AMPK signaling	0.00381848	0.019749	1
SignaLink2.0	WNT/Wingless(core)	0.00384151	0.0198395	1
EHMN	Glycolysis and Gluconeogenesis	0.00386772	0.0199174	1
REACTOME	MAP3K8 (TPL2)-dependent MAPK1/3 activation	0.00386705	0.0199426	1
BioCarta	proteasome complex	0.00387915	0.0199475	1
Spike	Base excision and single strand break repair	0.00389831	0.0200173	1
Panther_Pathway	p53_pathway_by_glucose_deprivation	0.00391781	0.0200886	1
BioCarta	antisense	0.00392359	0.0200895	1
KEGG	Epithelial cell signaling in Helicobacter pylori infection	0.00397513	0.0203243	1
REACTOME	Deactivation of the beta-catenin transactivating complex	0.00401165	0.0204235	1
WikiPathways	Epithelial to mesenchymal transition in colorectal cancer	0.0040182	0.0204278	1
WikiPathways	Insulin signalling in human adipocytes (diabetic condition)	0.00400391	0.0204422	1
WikiPathways	Insulin signalling in human adipocytes (normal condition)	0.00400391	0.0204422	1
REACTOME	Gene expression (Transcription)	0.00406401	0.0206313	1
WikiPathways	EPO Receptor Signaling	0.00408631	0.0207152	1
SignaLink2.0	TGF(core)	0.00409768	0.0207434	1
KEGG	Complement and coagulation cascades	0.0041192	0.0207642	1
REACTOME	ER to Golgi Anterograde Transport	0.00410813	0.0207669	1
Panther_Pathway	Integrin_signalling	0.00412886	0.0207837	1
WikiPathways	Simplified Interaction Map Between LOXL4 and Oxidative Stress	0.00411837	0.0207893	1
REACTOME	Integrin alphaIIb beta3 signaling	0.00415979	0.02091	1
REACTOME	Integrin signaling	0.00415979	0.02091	1
KEGG	Longevity regulating pathway - multiple species	0.00427343	0.021421	1
PharmGKB	Erlotinib_Pathway_Pharmacokinetics	0.00429415	0.0214648	1
KEGG	Hippo signaling	0.00430117	0.0214699	1
Panther_Pathway	Gonadotropin_releasing_hormone_receptor	0.00432224	0.0214851	1
WikiPathways	Vitamin D Receptor	0.00429275	0.0214878	1
PID	Signaling events mediated by HDAC Class II	0.00433821	0.0215048	1
PID	p53	0.00433347	0.0215111	1
PID	Signaling events mediated by PRL	0.00431802	0.0215239	1
PID	Validated transcriptional targets of TAp63 isoforms	0.00431802	0.0215239	1
WikiPathways	Angiopoietin Like Protein 8 Regulatory	0.00436793	0.0216222	1
KEGG	RIG-I-like receptor signaling	0.00440938	0.0217372	1
WikiPathways	Vitamin D in inflammatory diseases	0.004407	0.0217554	1
REACTOME	AKT phosphorylates targets in the cytosol	0.00440683	0.0217846	1
REACTOME	G2/M DNA damage checkpoint	0.00444949	0.0219047	1
WikiPathways	Inflammatory Response	0.00447558	0.0220029	1
SMPDB	The oncogenic action of Fumarate	0.00448837	0.0220355	1
SMPDB	The oncogenic action of Succinate	0.00448837	0.0220355	1
PID	SHP2 signaling	0.00455841	0.0223181	1
WikiPathways	Interactions between immune cells and microRNAs in tumor microenvironment	0.0045685	0.022337	1
REACTOME	SUMOylation of intracellular receptors	0.0045927	0.0224247	1
REACTOME	NOD1/2 Signaling Pathway	0.00460252	0.022442	1
KEGG	Parathyroid hormone synthesis, secretion and action	0.00472469	0.0229751	1
BioCarta	tgf beta signaling	0.00472005	0.0229838	1
WikiPathways	DNA Damage Response (only ATM dependent)	0.00480823	0.0233496	1
WikiPathways	BMP Signaling Pathway in Eyelid Development	0.00482439	0.0233963	1
REACTOME	Post-translational protein phosphorylation	0.00485349	0.0235056	1
PharmGKB	ACE_Inhibitor_Pathway_Pharmacodynamics	0.00486265	0.0235181	1
PharmGKB	Agents_Acting_on_the_Renin_Angiotensin_System_Pathway_Pharmacodynamics	0.00486265	0.0235181	1
PharmGKB	Doxorubicin_Pathway_Pharmacokinetics	0.00488018	0.0235393	1
WikiPathways	IL-7 Signaling	0.00490154	0.0236105	1
WikiPathways	Metabolic reprogramming in colon cancer	0.00492645	0.0236986	1
PID	HIF-2-alpha transcription factor network	0.00496363	0.0238134	1
KEGG	C-type lectin receptor signaling	0.00496007	0.0238283	1
SMPDB	Intracellular Signalling Through Histamine H2 Receptor and Histamine	0.00497669	0.0238441	1
REACTOME	Downstream signaling events of B Cell Receptor (BCR)	0.00502198	0.024029	1
KEGG	Ubiquitin mediated proteolysis	0.00506719	0.0241484	1
BioCarta	nf-kb signaling	0.00506134	0.0241527	1
REACTOME	GLI3 is processed to GLI3R by the proteasome	0.005056	0.0241594	1
WikiPathways	Canonical and Non-Canonical TGF-B signaling	0.00508018	0.0241781	1
HumanCyc	adenosine ribonucleotides <i>de novo</i> biosynthesis	0.00509257	0.0242049	1
KEGG	Arginine and proline metabolism	0.00510369	0.0242256	1
KEGG	Breast cancer	0.00513755	0.024354	1
NetPath	IL9	0.00522425	0.0247323	1
REACTOME	Cell Cycle Checkpoints	0.00524012	0.0247746	1
REACTOME	Interleukin-1 family signaling	0.00525265	0.0248011	1
REACTOME	G2/M Checkpoints	0.00527494	0.0248735	1
IPAVS	GP130_JAK_STAT	0.00533727	0.0251343	1
KEGG	ErbB signaling	0.00537208	0.0251988	1
PID	Downstream signaling in na&#xef;ve CD8+ T cells	0.00535858	0.0252015	1
PID	IL12-mediated signaling events	0.00538223	0.0252134	1
KEGG	Spliceosome	0.00536995	0.0252219	1
REACTOME	Negative regulation of MAPK	0.00540752	0.0252987	1
WikiPathways	Apoptosis Modulation and Signaling	0.005432	0.025347	1
SMPDB	Fanconi-bickel syndrome	0.00544028	0.0253526	1
SMPDB	Glycolysis	0.00544028	0.0253526	1
KEGG	Human T-cell leukemia virus 1 infection	0.00542736	0.0253584	1
PID	Calcineurin-regulated NFAT-dependent transcription in lymphocytes	0.00546135	0.0253846	1
WikiPathways	RIG-I-like Receptor Signaling	0.00547397	0.0254103	1
PID	S1P2	0.00549044	0.0254537	1
PID	Arf6 trafficking events	0.00554133	0.0256564	1
WikiPathways	LncRNA-mediated mechanisms of therapeutic resistance	0.00554133	0.0256564	1
SMPDB	Joubert syndrome	0.00558644	0.0256991	1
SMPDB	Phosphatidylinositol Phosphate Metabolism	0.00558644	0.0256991	1
SignaLink2.0	JAK/STAT(core)	0.00556779	0.0257124	1
REACTOME	Regulation of PTEN stability and activity	0.00558325	0.0257174	1
BioCarta	ionomycin and phorbal ester signaling	0.00558158	0.0257429	1
WikiPathways	MAPK Signaling	0.00566884	0.0259447	1
REACTOME	EGFR interacts with phospholipase C-gamma	0.00565984	0.02597	1
BioCarta	influence of ras and rho proteins on g1 to s transition	0.00566781	0.0259732	1
REACTOME	Complex I biogenesis	0.00570319	0.0260686	1
PID	TCR signaling in na&#xef;ve CD4+ T cells	0.0057207	0.0261153	1
REACTOME	Rap1 signalling	0.00583683	0.0265439	1
INOH	Tryptophan degradation	0.00582999	0.0265465	1
WikiPathways	ESC Pluripotency	0.00582326	0.0265496	1
ACSN2	CORE	0.00585259	0.0265818	1
REACTOME	RAF-independent MAPK1/3 activation	0.00596105	0.0270058	1
PID	IL8- and CXCR1-mediated signaling events	0.0059555	0.0270149	1
Panther_Pathway	Oxidative_stress_response	0.0060515	0.0271408	1
KEGG	Progesterone-mediated oocyte maturation	0.00604642	0.027152	1
REACTOME	PI3K events in ERBB2 signaling	0.00604111	0.0271622	1
BioCarta	pten dependent cell cycle arrest and apoptosis	0.00603787	0.0271818	1
WikiPathways	Selenium Micronutrient Network	0.00603165	0.027188	1
SIGNOR2.0	SIGNOR-G2-M_trans	0.00602917	0.0272111	1
Panther_Pathway	Plasminogen_activating_cascade	0.00602233	0.0272489	1
WikiPathways	Mitochondrial Gene Expression	0.00602233	0.0272489	1
REACTOME	Molecules associated with elastic fibres	0.00609499	0.0273016	1
KEGG	Phagosome	0.00611512	0.0273575	1
KEGG	cGMP-PKG signaling	0.00611512	0.0273575	1
UniProt_Pathways	Carbohydrate degradation; glycolysis	0.00614826	0.0274372	1
KEGG	Adrenergic signaling in cardiomyocytes	0.00616534	0.0274791	1
SMPDB	Heroin Action Pathway	0.00621909	0.0275131	1
BioCarta	transcription regulation by methyltransferase of carm1	0.00621539	0.0275308	1
ACSN2	WNT_CANONICAL	0.00619243	0.0275313	1
REACTOME	G alpha (i) signalling events	0.00618644	0.0275389	1
PID	Signaling events mediated by TCPTP	0.00621516	0.0275639	1
ACSN2	TCR_SIGNALING	0.0062141	0.0275934	1
SMPDB	Excitatory Neural Signalling Through 5-HTR 4 and Serotonin	0.0063669	0.0278571	1
BioCarta	alpha-synuclein and parkin-mediated proteolysis in parkinson`s disease	0.00638689	0.0279105	1
KEGG	JAK-STAT signaling	0.00633106	0.0279739	1
SMPDB	Fructose-1,6-diphosphatase deficiency	0.00636685	0.0280974	1
SMPDB	Gluconeogenesis	0.00636685	0.0280974	1
SMPDB	Glycogen Storage Disease Type 1A (GSD1A) or Von Gierke Disease	0.00636685	0.0280974	1
SMPDB	Glycogenosis, Type IB	0.00636685	0.0280974	1
SMPDB	Glycogenosis, Type IC	0.00636685	0.0280974	1
SMPDB	Phosphoenolpyruvate carboxykinase deficiency 1 (PEPCK1)	0.00636685	0.0280974	1
SMPDB	Triosephosphate isomerase	0.00636685	0.0280974	1
REACTOME	Diseases of signal transduction	0.0065187	0.0284517	1
REACTOME	SUMOylation of transcription factors	0.00655308	0.028567	1
ACSN2	IMMUNOSUPPRESSIVE_CYTOKINE	0.00657588	0.0285967	1
PID	Endothelins	0.00656957	0.028604	1
stke	Mitochondrial Pathway of Apoptosis: Antiapoptotic Bcl-2 Family	0.00663251	0.028808	1
BioCarta	nitric oxide signaling	0.00664806	0.0288405	1
PID	FOXM1 transcription factor network	0.00668349	0.0289591	1
WikiPathways	Extracellular vesicle-mediated signaling in recipient cells	0.00675636	0.0292394	1
REACTOME	C-type lectin receptors (CLRs)	0.0067977	0.0293474	1
SMPDB	Excitatory Neural Signalling Through 5-HTR 7 and Serotonin	0.00679205	0.0293584	1
REACTOME	Processing of Capped Intron-Containing Pre-mRNA	0.00683958	0.0294926	1
WikiPathways	Hair Follicle Development: Cytodifferentiation (Part 3 of 3)	0.00685891	0.0295049	1
EHMN	N-Glycan biosynthesis	0.00687094	0.0295211	1
REACTOME	ERK/MAPK targets	0.00685674	0.029531	1
REACTOME	COPI-independent Golgi-to-ER retrograde traffic	0.00689494	0.0295887	1
PID	Thromboxane A2 receptor signaling	0.0069283	0.0296963	1
REACTOME	Transport to the Golgi and subsequent modification	0.00694339	0.0297254	1
PID	E-cadherin signaling in keratinocytes	0.00697061	0.0297707	1
REACTOME	RHO GTPases activate IQGAPs	0.00696656	0.0297889	1
KEGG	Gastric acid secretion	0.00701619	0.0299296	1
HumanCyc	thyroid hormone biosynthesis	0.00706312	0.0300582	1
WikiPathways	Vitamin B12 Metabolism	0.00705516	0.03006	1
BioCarta	ucalpain and friends in cell spread	0.00707406	0.030069	1
REACTOME	Regulation of Insulin-like Growth Factor (IGF) transport and uptake by Insulin-like Growth Factor Binding Proteins (IGFBPs)	0.00714709	0.0303433	1
ACSN2	INHIBITING_CHECKPOINTS	0.00717596	0.0304298	1
SMPDB	Excitatory Neural Signalling Through 5-HTR 6 and Serotonin	0.00723789	0.0305837	1
BioCarta	inhibition of huntingtons disease neurodegeneration by histone deacetylase inhibitors	0.00722957	0.0306209	1
SIGNOR2.0	SIGNOR-MCAPO	0.00722957	0.0306209	1
PID	CXCR4-mediated signaling events	0.00727681	0.0306397	1
WikiPathways	Sterol Regulatory Element-Binding Proteins (SREBP) signalling	0.00729158	0.0306658	1
EHMN	3-oxo-10R-octadecatrienoate beta-oxidation	0.00727126	0.0306885	1
WikiPathways	MicroRNA for Targeting Cancer Growth and Vascularization in Glioblastoma	0.00727126	0.0306885	1
PID	PDGFR-alpha signaling	0.00730938	0.0307045	1
KEGG	Aldosterone-regulated sodium reabsorption	0.007346	0.0308222	1
WikiPathways	Influenza A virus infection	0.00735552	0.030826	1
REACTOME	PTK6 promotes HIF1A stabilization	0.00737088	0.0308542	1
REACTOME	ECM proteoglycans	0.00744694	0.0311362	1
INOH	LIF signaling	0.0075386	0.031446	1
WikiPathways	NO/cGMP/PKG mediated Neuroprotection	0.00753381	0.0314627	1
REACTOME	RAF/MAP kinase cascade	0.00763268	0.0318014	1
Panther_Pathway	Interleukin_signaling	0.00767342	0.0318598	1
Panther_Pathway	TCA_cycle	0.00765755	0.0318679	1
Panther_Pathway	Hypoxia_response_via_HIF_activation	0.00767145	0.0318886	1
WikiPathways	mRNA Processing	0.00777524	0.0320594	1
KEGG	Long-term depression	0.00773091	0.0320613	1
WikiPathways	DNA IR-Double Strand Breaks (DSBs) and cellular response via ATM	0.00777397	0.0320912	1
REACTOME	Response to elevated platelet cytosolic Ca2+	0.00775893	0.0321031	1
stke	Toll-Like Receptor Pathway	0.00775893	0.0321031	1
Spike	DNA damage response and chromatin remodeling	0.00775797	0.0321363	1
WikiPathways	TLR4 Signaling and Tolerance	0.00792703	0.0326477	1
WikiPathways	Nuclear Receptors	0.00807615	0.0332236	1
KEGG	Choline metabolism in cancer	0.00812336	0.0333412	1
stke	G alpha i Pathway	0.00812166	0.0333725	1
KEGG	T cell receptor signaling	0.00817928	0.0335322	1
WikiPathways	Interferon type I signaling	0.00827208	0.0338739	1
WikiPathways	MECP2 and Associated Rett Syndrome	0.0082948	0.0339281	1
WikiPathways	miRNA regulation of p53 pathway in prostate cancer	0.0082948	0.0339281	1
SMPDB	Intracellular Signalling Through LHCGR Receptor and Luteinizing Hormone/Choriogonadotropin	0.00835578	0.034022	1
REACTOME	Diseases associated with the TLR signaling cascade	0.00837288	0.0340529	1
REACTOME	Diseases of Immune System	0.00837288	0.0340529	1
REACTOME	TGF-beta receptor signaling activates SMADs	0.00835432	0.0340548	1
REACTOME	TNFR2 non-canonical NF-kB	0.00835392	0.034092	1
KEGG	VEGF signaling	0.00843645	0.0341562	1
IPAVS	TWEAK_signaling	0.00843485	0.0341884	1
NetPath	TCR	0.00845424	0.0341895	1
REACTOME	Metabolism	0.00845424	0.0341895	1
WikiPathways	ncRNAs involved in Wnt signaling in hepatocellular carcinoma	0.00843322	0.0342205	1
NetPath	Wnt	0.00853649	0.0344443	1
WikiPathways	PDGFR-beta	0.00861362	0.0347164	1
PID	Alpha9 beta1 integrin signaling events	0.00864497	0.0348035	1
INOH	TLR NFkB	0.00868537	0.0348877	1
stke	Mitochondrial Pathway of Apoptosis: Multidomain Bcl-2 Family	0.00867992	0.034905	1
WikiPathways	Copper homeostasis	0.00881458	0.0353274	1
PID	Signaling events mediated by focal adhesion kinase	0.00881077	0.0353517	1
PID	Atypical NF-kappaB	0.00885885	0.0354651	1
REACTOME	Biosynthesis of A2E, implicated in retinal degradation	0.00892257	0.0356405	1
REACTOME	Defective SLC35D1 causes Schneckenbecken dysplasia (SCHBCKD)	0.00892257	0.0356405	1
BioCarta	erk1/erk2 mapk signaling	0.00891866	0.0356647	1
REACTOME	Condensation of Prometaphase Chromosomes	0.00897803	0.0357821	1
BioCarta	acetylation and deacetylation of rela in nucleus	0.00908583	0.0361313	1
BioCarta	fc epsilon receptor i signaling in mast cells	0.00908549	0.0361702	1
Panther_Pathway	PI_3-Kinase	0.009188	0.0364971	1
INOH	Valine Leucine Isoleucine degradation	0.00920372	0.036519	1
WikiPathways	Nucleotide-binding Oligomerization Domain (NOD)	0.00921614	0.0365278	1
REACTOME	Diseases of glycosylation	0.0092405	0.0365838	1
REACTOME	HSP90 chaperone cycle for steroid hormone receptors (SHR)	0.00927706	0.036688	1
REACTOME	Receptor Mediated Mitophagy	0.00929954	0.0367363	1
KEGG	Huntington disease	0.00934024	0.0368158	1
WikiPathways	MFAP5-mediated ovarian cancer cell motility and invasiveness	0.0093366	0.036842	1
REACTOME	Metabolism of polyamines	0.00940636	0.0369543	1
WikiPathways	Calcium Regulation in the Cardiac Cell	0.00938781	0.0369626	1
REACTOME	SMAD2/SMAD3:SMAD4 heterotrimer regulates transcription	0.00939957	0.0369682	1
WikiPathways	Nanomaterial induced apoptosis	0.00942418	0.0369837	1
WikiPathways	Amplification and Expansion of Oncogenic Pathways as Metastatic Traits	0.0094998	0.0372396	1
SMPDB	Oxidation of Branched Chain Fatty Acids	0.00951289	0.0372501	1
BioCarta	internal ribosome entry	0.00961033	0.0375906	1
PharmGKB	VEGF_Signaling_Pathway	0.00963504	0.0376461	1
REACTOME	TCR signaling	0.0096606	0.0377048	1
KEGG	Gap junction	0.00972258	0.0379054	1
PID	Alpha4 beta1 integrin signaling events	0.00972258	0.0379054	1
ACSN2	CELL_CELL_ADHESIONS	0.00977762	0.0380371	1
REACTOME	Cytochrome c-mediated apoptotic response	0.00983051	0.0382013	1
REACTOME	Downstream TCR signaling	0.00984651	0.038222	1
KEGG	N-Glycan biosynthesis	0.0100117	0.0387791	1
REACTOME	Activation of the TFAP2 (AP-2) family of transcription factors	0.0100009	0.0387792	1
REACTOME	Adaptive Immune System	0.0100391	0.0388432	1
WikiPathways	White fat cell differentiation	0.010185	0.0393651	1
REACTOME	Signaling by NTRK1 (TRKA)	0.0102313	0.039374	1
REACTOME	Protein methylation	0.0102023	0.0393895	1
REACTOME	Deregulated CDK5 triggers multiple neurodegenerative pathways in Alzheimer's disease models	0.0102281	0.0394465	1
REACTOME	Neurodegenerative Diseases	0.0102281	0.0394465	1
WikiPathways	Pathways Regulating Hippo Signaling	0.0103912	0.0399464	1
REACTOME	Metabolism of RNA	0.0104417	0.0400975	1
REACTOME	Degradation of beta-catenin by the destruction complex	0.0105588	0.0405037	1
WikiPathways	Regulation of Microtubule Cytoskeleton	0.0106205	0.0406968	1
SMPDB	Intracellular Signalling Through FSH Receptor and Follicle Stimulating Hormone	0.0107568	0.041175	1
BioCarta	role of nicotinic acetylcholine receptors in the regulation of apoptosis	0.010777	0.0412082	1
REACTOME	GRB2 events in EGFR signaling	0.010874	0.0415347	1
REACTOME	LDL clearance	0.0109968	0.0418252	1
REACTOME	Signaling by ERBB2	0.0109641	0.0418342	1
PID	Fc-epsilon receptor I signaling in mast cells	0.0109776	0.0418411	1
PharmGKB	Platelet_Aggregation_Inhibitor_Pathway_Pharmacodynamics	0.0109896	0.0418423	1
SIGNOR2.0	SIGNOR-Autophagy	0.0111067	0.0421984	1
REACTOME	Transcriptional regulation by RUNX2	0.011144	0.0422952	1
REACTOME	MAPK1/MAPK3 signaling	0.0111967	0.0424502	1
REACTOME	Degradation of GLI1 by the proteasome	0.0112608	0.042648	1
INOH	GPCR Adenosine A2A receptor	0.0112753	0.0426578	1
PID	Canonical NF-kappaB	0.0113806	0.0430107	1
BioCarta	role of mitochondria in apoptotic signaling	0.0114885	0.0433727	1
Panther_Pathway	PDGF_signaling	0.0117025	0.0440413	1
REACTOME	Interferon gamma signaling	0.011685	0.0440681	1
REACTOME	Nuclear signaling by ERBB4	0.011685	0.0440681	1
REACTOME	Regulation of TNFR1 signaling	0.0118694	0.0446225	1
BioCarta	inhibition of cellular proliferation by gleevec	0.0119049	0.044709	1
BioCarta	bcr signaling	0.0119801	0.0449442	1
KEGG	Malaria	0.0120595	0.0451947	1
PID	IL1-mediated signaling events	0.012111	0.0453402	1
BioCarta	aspirin blocks signaling pathway involved in platelet activation	0.0121315	0.0453695	1
REACTOME	mRNA Splicing - Major Pathway	0.012168	0.0454111	1
WikiPathways	PI3K/AKT/mTOR - VitD3 Signalling	0.0121609	0.045432	1
HumanCyc	glycine/serine biosynthesis	0.0121931	0.0454574	1
REACTOME	Lactose synthesis	0.0122466	0.0456093	1
EHMN	Trihydroxycoprostanoyl-CoA beta-oxidation	0.0123456	0.0459303	1
HumanCyc	D-<i>myo</i>-inositol (1,3,4)-trisphosphate biosynthesis	0.0123456	0.0459303	1
UniProt_Pathways	Purine metabolism; XMP biosynthesis via de novo	0.0123456	0.0459303	1
PID	Regulation of cytoplasmic and nuclear SMAD2/3 signaling	0.0124652	0.046231	1
INOH	IGF signaling	0.0124936	0.0462884	1
REACTOME	Signaling by NTRKs	0.012538	0.0464049	1
REACTOME	TCF dependent signaling in response to WNT	0.0126011	0.0464463	1
ACSN2	G1_S_CHECKPOINT	0.0125941	0.0464683	1
BioCarta	basic mechanisms of sumoylation	0.0125907	0.0465518	1
WikiPathways	Cannabinoid receptor signaling	0.0125907	0.0465518	1
ACSN2	MIRNA_TF_IMMUNOSUPPRESSIVE	0.0126501	0.0465789	1
BioCarta	melanocyte development and pigmentation	0.0126501	0.0465789	1
WikiPathways	Endoderm Differentiation	0.0127421	0.0468213	1
HumanCyc	fatty acid &beta;-oxidation (peroxisome)	0.0127675	0.0468665	1
REACTOME	TNFR1-induced NFkappaB signaling	0.0128688	0.04719	1
REACTOME	CLEC7A (Dectin-1) signaling	0.0128942	0.0472347	1
WikiPathways	Circadian rhythm related genes	0.0129237	0.0472944	1
REACTOME	Interleukin-1 signaling	0.0129496	0.0473408	1
REACTOME	Separation of Sister Chromatids	0.0130431	0.0476339	1
REACTOME	Antigen processing-Cross presentation	0.0130767	0.047708	1
INOH	Hedgehog	0.0131223	0.0478256	1
REACTOME	Deubiquitination	0.0132078	0.0480882	1
KEGG	Leukocyte transendothelial migration	0.0132461	0.0481787	1
KEGG	Cysteine and methionine metabolism	0.0133318	0.0484411	1
WikiPathways	DNA IR-damage and cellular response via ATR	0.0133857	0.0485876	1
KEGG	Aldosterone synthesis and secretion	0.0134107	0.0486291	1
REACTOME	TRIF-mediated programmed cell death	0.0137302	0.0491404	1
BioCarta	role of erk5 in neuronal survival	0.0137273	0.0491792	1
PID	IFN-gamma	0.013623	0.049299	1
KEGG	Carbohydrate digestion and absorption	0.0136105	0.0493036	1
SMPDB	Carnitine palmitoyl transferase deficiency (I)	0.0136388	0.0493063	1
SMPDB	Carnitine palmitoyl transferase deficiency (II)	0.0136388	0.0493063	1
SMPDB	Ethylmalonic Encephalopathy	0.0136388	0.0493063	1
SMPDB	Fatty acid Metabolism	0.0136388	0.0493063	1
SMPDB	Long chain acyl-CoA dehydrogenase deficiency (LCAD)	0.0136388	0.0493063	1
SMPDB	Medium chain acyl-coa dehydrogenase deficiency (MCAD)	0.0136388	0.0493063	1
SMPDB	Short Chain Acyl CoA Dehydrogenase Deficiency (SCAD Deficiency)	0.0136388	0.0493063	1
SMPDB	Trifunctional protein deficiency	0.0136388	0.0493063	1
SMPDB	Very-long-chain acyl coa dehydrogenase deficiency (VLCAD)	0.0136388	0.0493063	1
BioCarta	t cell receptor signaling	0.0138999	0.049698	1
REACTOME	Mitotic Anaphase	0.0139679	0.0498913	1
PID	IL23-mediated signaling events	0.0139884	0.0499147	1
Pathway annotations for the full input list (results size = 35357)
UniProt	Gene Symbol	Entrez Gene	Pathway Source	Pathway Name	Interactions	Partners	COUNT_PTH_MEMBERS_IN_ALL_PPIS	COUNT_PARTNERS_IN_THIS_PATHWAY	Proteins (Uniprot IDs) In This Pathway	PATHWAY_MEMBER	p-value	FDR
P08910	ABHD2	11057	WikiPathways	Nuclear Receptors Meta-Pathway	NA	NA	NA	NA	NA	Ortho	NA	NA
Q9BSE5	AGMAT	79814	BioCarta	antisense	23	19	4	1	Q15233	Pred	0.00580905	0.0308508
Q9BSE5	AGMAT	79814	HumanCyc	fatty acid biosynthesis initiation	23	19	4	1	Q8IVS2	Pred	0.00580905	0.0308508
Q9BSE5	AGMAT	79814	KEGG	Spliceosome	23	19	132	3	Q15393,P09012,Q9BWJ5	Pred	0.000869475	0.00769077
Q9BSE5	AGMAT	79814	Panther_Pathway	mRNA_splicing	23	19	6	1	P09012	Pred	0.00870157	0.0405359
Q9BSE5	AGMAT	79814	PID	Circadian rhythm	23	19	16	2	Q15233,P61964	Pred	0.000237871	0.00278896
Q9BSE5	AGMAT	79814	REACTOME	HuR (ELAVL1) binds and stabilizes mRNA	23	19	8	1	Q15717	Pred	0.0115861	0.0489403
Q9BSE5	AGMAT	79814	REACTOME	mRNA Splicing	23	19	187	5	Q05519,Q15393,Q15717,P09012,Q9BWJ5	Pred	5.64466e-06	0.000127698
Q9BSE5	AGMAT	79814	REACTOME	mRNA Splicing - Major Pathway	23	19	179	5	Q05519,Q15393,Q15717,P09012,Q9BWJ5	Pred	4.55795e-06	0.00010655
Q9BSE5	AGMAT	79814	REACTOME	mRNA Splicing - Minor Pathway	23	19	52	2	Q15393,Q9BWJ5	Pred	0.00254769	0.0172326
Q9BSE5	AGMAT	79814	REACTOME	Metabolism of RNA	23	19	634	5	Q05519,Q15393,Q15717,P09012,Q9BWJ5	Pred	0.00175013	0.0130822
Q9BSE5	AGMAT	79814	REACTOME	Processing of Capped Intron-Containing Pre-mRNA	23	19	238	5	Q05519,Q15393,Q15717,P09012,Q9BWJ5	Pred	1.82135e-05	0.000342526
Q9BSE5	AGMAT	79814	WikiPathways	mRNA Processing	23	19	126	4	Q15233,Q15393,P09012,Q9BWJ5	Pred	2.86511e-05	0.00049906
Q9BSE5	AGMAT	79814	EHMN	Urea cycle and metabolism of arginine, proline, glutamate, aspartate and asparagine	NA	NA	NA	NA	NA	Ortho	NA	NA
Q9BSE5	AGMAT	79814	HumanCyc	putrescine biosynthesis II	NA	NA	NA	NA	NA	Ortho	NA	NA
Q9BSE5	AGMAT	79814	KEGG	Arginine and proline metabolism	NA	NA	NA	NA	NA	Ortho	NA	NA
Q9BSE5	AGMAT	79814	REACTOME	Agmatine biosynthesis	NA	NA	NA	NA	NA	Ortho	NA	NA
Q9BSE5	AGMAT	79814	REACTOME	Metabolism	NA	NA	NA	NA	NA	Ortho	NA	NA
Q9BSE5	AGMAT	79814	REACTOME	Metabolism of amino acids and derivatives	NA	NA	NA	NA	NA	Ortho	NA	NA
Q9BSE5	AGMAT	79814	REACTOME	Metabolism of polyamines	NA	NA	NA	NA	NA	Ortho	NA	NA
Q9BSE5	AGMAT	79814	UniProt_Pathways	Amine and polyamine biosynthesis; putrescine biosynthesis via agmatine	NA	NA	NA	NA	NA	Ortho	NA	NA
P27144	AK4	205	BioCarta	cbl mediated ligand-induced downregulation of egf receptors	15	13	8	1	P00533	Pred	0.0079401	0.0381641
P27144	AK4	205	BioCarta	generation of amyloid b-peptide by ps1	15	13	4	1	P05067	Pred	0.00397735	0.0237139
P27144	AK4	205	BioCarta	map kinase inactivation of smrt corepressor	15	13	12	1	P00533	Pred	0.0118883	0.0497171
P27144	AK4	205	BioCarta	platelet amyloid precursor protein	15	13	6	1	P05067	Pred	0.00596055	0.0313507
P27144	AK4	205	HumanCyc	2-oxobutanoate degradation	15	13	8	1	P09622	Pred	0.0079401	0.0381641
P27144	AK4	205	HumanCyc	2-oxoglutarate decarboxylation to succinyl-CoA	15	13	3	1	P09622	Pred	0.00298439	0.0193119
P27144	AK4	205	HumanCyc	2-oxoisovalerate decarboxylation to isobutanoyl-CoA	15	13	4	1	P09622	Pred	0.00397735	0.0237139
P27144	AK4	205	HumanCyc	glycine cleavage	15	13	3	1	P09622	Pred	0.00298439	0.0193119
P27144	AK4	205	HumanCyc	isoleucine degradation	15	13	12	1	P09622	Pred	0.0118883	0.0497171
P27144	AK4	205	HumanCyc	leucine degradation	15	13	12	1	P09622	Pred	0.0118883	0.0497171
P27144	AK4	205	HumanCyc	pyruvate decarboxylation to acetyl CoA	15	13	5	1	P09622	Pred	0.00496941	0.0277127
P27144	AK4	205	HumanCyc	threonine degradation	15	13	5	1	P09622	Pred	0.00496941	0.0277127
P27144	AK4	205	KEGG	Cushing syndrome	15	13	147	2	P00533,Q99941	Pred	0.00905372	0.0417043
P27144	AK4	205	KEGG	Epithelial cell signaling in Helicobacter pylori infection	15	13	68	2	P13501,P00533	Pred	0.00200905	0.0144982
P27144	AK4	205	KEGG	Estrogen signaling	15	13	132	2	P00533,Q99941	Pred	0.00735623	0.0361927
P27144	AK4	205	KEGG	Hepatocellular carcinoma	15	13	163	2	P00533,Q14145	Pred	0.0110399	0.0473787
P27144	AK4	205	KEGG	Human cytomegalovirus infection	15	13	219	3	P13501,P00533,Q99941	Pred	0.00117585	0.0096928
P27144	AK4	205	KEGG	Influenza A	15	13	169	2	P13501,Q14258	Pred	0.0118303	0.0496098
P27144	AK4	205	KEGG	Parathyroid hormone synthesis, secretion and action	15	13	104	2	P00533,Q99941	Pred	0.00462917	0.0263805
P27144	AK4	205	KEGG	Relaxin signaling	15	13	129	2	P00533,Q99941	Pred	0.00703624	0.0351169
P27144	AK4	205	KEGG	TNF signaling	15	13	110	2	P13501,Q99941	Pred	0.00516404	0.0284882
P27144	AK4	205	NetPath	Gastrin	15	13	41	2	P00533,Q15717	Pred	0.000734237	0.00674766
P27144	AK4	205	PharmGKB	Erlotinib_Pathway_Pharmacokinetics	15	13	9	1	P00533	Pred	0.00892851	0.0412652
P27144	AK4	205	PID	EGFR-dependent Endothelin signaling events	15	13	9	1	P00533	Pred	0.00892851	0.0412652
P27144	AK4	205	REACTOME	DDX58/IFIH1-mediated induction of interferon-alpha/beta	15	13	71	2	P05067,Q14258	Pred	0.00218793	0.015418
P27144	AK4	205	REACTOME	EGFR interacts with phospholipase C-gamma	15	13	9	1	P00533	Pred	0.00892851	0.0412652
P27144	AK4	205	REACTOME	EGFR Transactivation by Gastrin	15	13	8	1	P00533	Pred	0.0079401	0.0381641
P27144	AK4	205	REACTOME	ERBB2 Activates PTK6 Signaling	15	13	11	1	P00533	Pred	0.0109026	0.0470961
P27144	AK4	205	REACTOME	GRB2 events in EGFR signaling	15	13	12	1	P00533	Pred	0.0118883	0.0497171
P27144	AK4	205	REACTOME	HuR (ELAVL1) binds and stabilizes mRNA	15	13	8	1	Q15717	Pred	0.0079401	0.0381641
P27144	AK4	205	REACTOME	Inhibition of Signaling by Overexpressed EGFR	15	13	8	1	P00533	Pred	0.0079401	0.0381641
P27144	AK4	205	REACTOME	Insertion of tail-anchored proteins into the endoplasmic reticulum membrane	15	13	12	1	P05067	Pred	0.0118883	0.0497171
P27144	AK4	205	REACTOME	Lysine catabolism	15	13	12	1	P09622	Pred	0.0118883	0.0497171
P27144	AK4	205	REACTOME	NF-kB activation through FADD/RIP-1 pathway mediated by caspase-8 and -10	15	13	12	1	Q14258	Pred	0.0118883	0.0497171
P27144	AK4	205	REACTOME	PTK6 promotes HIF1A stabilization	15	13	6	1	P00533	Pred	0.00596055	0.0313507
P27144	AK4	205	REACTOME	Signaling by Overexpressed Wild-Type EGFR in Cancer	15	13	8	1	P00533	Pred	0.0079401	0.0381641
P27144	AK4	205	REACTOME	TRAF6 mediated NF-kB activation	15	13	24	2	P05067,Q14258	Pred	0.000249505	0.00289489
P27144	AK4	205	stke	Fas Signaling Pathway in Hepatocytes	15	13	9	1	P00533	Pred	0.00892851	0.0412652
P27144	AK4	205	SignaLink2.0	RTK(core)	15	13	142	2	P00533,P29322	Pred	0.00846997	0.0398293
P27144	AK4	205	SMPDB	Ammonia Recycling	15	13	11	1	P09622	Pred	0.0109026	0.0470961
P27144	AK4	205	SMPDB	Cetuximab Action Pathway	15	13	1	1	P00533	Pred	0.000995711	0.00854819
P27144	AK4	205	SMPDB	Erlotinib Action Pathway	15	13	3	1	P00533	Pred	0.00298439	0.0193119
P27144	AK4	205	SMPDB	Gefitinib Action Pathway	15	13	1	1	P00533	Pred	0.000995711	0.00854819
P27144	AK4	205	SMPDB	Panitumumab Action Pathway	15	13	1	1	P00533	Pred	0.000995711	0.00854819
P27144	AK4	205	SMPDB	Threonine and 2-Oxobutanoate Degradation	15	13	8	1	P09622	Pred	0.0079401	0.0381641
P27144	AK4	205	SMPDB	Trastuzumab Action Pathway	15	13	1	1	P00533	Pred	0.000995711	0.00854819
P27144	AK4	205	Spike	Apoptosis In The Ear	15	13	126	2	P00533,Q14145	Pred	0.00672283	0.034075
P27144	AK4	205	WikiPathways	Endoderm Differentiation	15	13	141	2	P05067,Q15717	Pred	0.00835536	0.0394512
P27144	AK4	205	WikiPathways	Focal Adhesion-PI3K-Akt-mTOR-signaling	15	13	299	3	P00533,Q99941,Q15717	Pred	0.00286784	0.0187727
P27144	AK4	205	WikiPathways	TCA Cycle Nutrient Utilization and Invasiveness of Ovarian Cancer	15	13	5	1	P00533	Pred	0.00496941	0.0277127
P27144	AK4	205	EHMN	Purine metabolism	NA	NA	NA	NA	NA	Ortho	NA	NA
P27144	AK4	205	EHMN	Pyrimidine metabolism	NA	NA	NA	NA	NA	Ortho	NA	NA
P27144	AK4	205	HumanCyc	adenosine ribonucleotides <i>de novo</i> biosynthesis	NA	NA	NA	NA	NA	Ortho	NA	NA
P27144	AK4	205	HumanCyc	purine nucleotides <i>de novo</i> biosynthesis	NA	NA	NA	NA	NA	Ortho	NA	NA
P27144	AK4	205	HumanCyc	superpathway of purine nucleotide salvage	NA	NA	NA	NA	NA	Ortho	NA	NA
P27144	AK4	205	INOH	Purine nucleotides nucleosides metabolism	NA	NA	NA	NA	NA	Ortho	NA	NA
P27144	AK4	205	KEGG	Purine metabolism	NA	NA	NA	NA	NA	Ortho	NA	NA
P27144	AK4	205	KEGG	Thiamine metabolism	NA	NA	NA	NA	NA	Ortho	NA	NA
P27144	AK4	205	Panther_Pathway	De_novo_purine_biosynthesis	NA	NA	NA	NA	NA	Ortho	NA	NA
P27144	AK4	205	PharmGKB	Tenofovir_Adefovir_Pathway_Pharmacokinetics	NA	NA	NA	NA	NA	Ortho	NA	NA
P27144	AK4	205	REACTOME	Interconversion of nucleotide di- and triphosphates	NA	NA	NA	NA	NA	Ortho	NA	NA
P27144	AK4	205	REACTOME	Metabolism	NA	NA	NA	NA	NA	Ortho	NA	NA
P27144	AK4	205	REACTOME	Metabolism of nucleotides	NA	NA	NA	NA	NA	Ortho	NA	NA
Q02952	AKAP12	9590	ACSN2	CAF_INHIBITION_ANTITUMOR	34	33	27	2	P60484,P04637	Pred	0.00209031	0.0149311
Q02952	AKAP12	9590	ACSN2	CORE	34	33	65	2	P17252,P60484	Pred	0.0116676	0.0491448
Q02952	AKAP12	9590	ACSN2	FATTY_ACID_BIOSYNTHESIS	34	33	48	2	P13861,P38398	Pred	0.00649882	0.033258
Q02952	AKAP12	9590	ACSN2	G1_S_CHECKPOINT	34	33	34	2	P38398,P04637	Pred	0.00330422	0.0207813
Q02952	AKAP12	9590	ACSN2	HEDGEHOG	34	33	268	5	O15066,P35222,P60484,Q92630,Q14204	Known; Pred	0.000520368	0.00516786
Q02952	AKAP12	9590	ACSN2	MAPK	34	33	200	4	P00533,P17252,P35222,P04637	Pred	0.00154407	0.0118886
Q02952	AKAP12	9590	ACSN2	MITOCHONDRIA_OXIDATIVE_STRESS	34	33	38	2	P60484,P04637	Pred	0.00411455	0.0243146
Q02952	AKAP12	9590	ACSN2	PI3K_AKT_MTOR	34	33	295	4	P00533,P17252,P60484,P04637	Pred	0.00623675	0.0323452
Q02952	AKAP12	9590	ACSN2	STARVATION_AUTOPHAGY	34	33	161	3	P13861,P60484,P04637	Pred	0.00765667	0.0371788
Q02952	AKAP12	9590	ACSN2	WNT_CANONICAL	34	33	402	5	P13861,P57078,O15066,P35222,P04637	Pred	0.00314596	0.0200635
Q02952	AKAP12	9590	ACSN2	WNT_NON_CANONICAL	34	33	405	7	P13861,P00533,P17252,P35222,P60484,P04637,Q92630	Pred	5.57514e-05	0.000863822
Q02952	AKAP12	9590	BioCarta	#NAME?	34	33	29	2	P07550,P25098	Pred	0.00241023	0.0165557
Q02952	AKAP12	9590	BioCarta	activation of camp-dependent protein kinase pka	34	33	30	2	P13861,P07550	Pred	0.00257832	0.0173859
Q02952	AKAP12	9590	BioCarta	activation of csk by camp-dependent protein kinase inhibits signaling through the t cell receptor	34	33	41	2	P13861,P07550	Pred	0.00477669	0.0269846
Q02952	AKAP12	9590	BioCarta	angiotensin ii mediated activation of jnk pathway via pyk2 dependent signaling	34	33	34	2	P00533,P17252	Pred	0.00330422	0.0207813
Q02952	AKAP12	9590	BioCarta	atm signaling	34	33	18	2	P38398,P04637	Pred	0.000924209	0.00806508
Q02952	AKAP12	9590	BioCarta	attenuation of gpcr signaling	34	33	12	2	P13861,P17252	Pred	0.00040248	0.00422243
Q02952	AKAP12	9590	BioCarta	cbl mediated ligand-induced downregulation of egf receptors	34	33	8	2	P00533,P17252	Pred	0.000171833	0.00214669
Q02952	AKAP12	9590	BioCarta	cell cycle: g2/m checkpoint	34	33	21	2	P38398,P04637	Pred	0.00126252	0.010225
Q02952	AKAP12	9590	BioCarta	chrebp regulation by carbohydrates and camp	34	33	41	2	P13861,P07550	Pred	0.00477669	0.0269846
Q02952	AKAP12	9590	BioCarta	cystic fibrosis transmembrane conductance regulator (cftr) and beta 2 adrenergic receptor (b2ar)	34	33	21	2	P13861,P07550	Pred	0.00126252	0.010225
Q02952	AKAP12	9590	BioCarta	egf signaling	34	33	20	2	P00533,P17252	Pred	0.00114409	0.00949656
Q02952	AKAP12	9590	BioCarta	ionomycin and phorbal ester signaling	34	33	4	1	P17252	Pred	0.0100732	0.0446421
Q02952	AKAP12	9590	BioCarta	keratinocyte differentiation	34	33	53	2	P00533,P17252	Pred	0.00787695	0.0379759
Q02952	AKAP12	9590	BioCarta	mcalpain and friends in cell motility	34	33	30	2	P13861,P00533	Pred	0.00257832	0.0173859
Q02952	AKAP12	9590	BioCarta	mechanism of gene regulation by peroxisome proliferators via ppara	34	33	52	2	P13861,P17252	Pred	0.00759164	0.036981
Q02952	AKAP12	9590	BioCarta	nitric oxide signaling	34	33	19	2	P13861,P17252	Pred	0.00103131	0.00878057
Q02952	AKAP12	9590	BioCarta	phospholipase c-epsilon	34	33	11	2	P13861,P07550	Pred	0.000335931	0.0036652
Q02952	AKAP12	9590	BioCarta	regulation of ck1/cdk5 by type 1 glutamate receptors	34	33	23	2	P13861,P25098	Pred	0.00151624	0.0117425
Q02952	AKAP12	9590	BioCarta	regulation of eif-4e and p70s6 kinase	34	33	25	2	P17252,P60484	Pred	0.00179224	0.0133211
Q02952	AKAP12	9590	BioCarta	role of -arrestins in the activation and targeting of map kinases	34	33	31	2	P07550,P25098	Pred	0.00275178	0.0182298
Q02952	AKAP12	9590	BioCarta	role of brca1 brca2 and atr in cancer susceptibility	34	33	22	2	P38398,P04637	Pred	0.00138658	0.0109526
Q02952	AKAP12	9590	BioCarta	role of egf receptor transactivation by gpcrs in cardiac hypertrophy	34	33	33	2	P00533,P17252	Pred	0.00311476	0.0199137
Q02952	AKAP12	9590	BioCarta	roles of arrestin dependent recruitment of src kinases in gpcr signaling	34	33	35	2	P07550,P25098	Pred	0.00349895	0.0216377
Q02952	AKAP12	9590	BioCarta	signaling pathway from g-protein families	34	33	25	2	P13861,P17252	Pred	0.00179224	0.0133211
Q02952	AKAP12	9590	BioCarta	telomeres telomerase cellular aging and immortality	34	33	15	2	P17252,P04637	Pred	0.000637277	0.00604464
Q02952	AKAP12	9590	BioCarta	transcription factor creb and its extracellular signals	34	33	26	2	P13861,P17252	Pred	0.00193853	0.01412
Q02952	AKAP12	9590	BioCarta	trefoil factors initiate mucosal healing	34	33	37	2	P00533,P35222	Pred	0.00390414	0.0234084
Q02952	AKAP12	9590	INOH	EPO signaling	34	33	184	4	P13861,P00533,P17252,P25098	Pred	0.00113501	0.00943837
Q02952	AKAP12	9590	INOH	IL-7 signaling	34	33	183	4	P13861,P00533,P17252,P25098	Pred	0.00111231	0.00928731
Q02952	AKAP12	9590	INOH	JAK STAT pathway and regulation	34	33	308	4	P13861,P00533,P17252,P25098	Pred	0.00724863	0.0359085
Q02952	AKAP12	9590	INOH	VEGF	34	33	186	4	P13861,P00533,P17252,P25098	Pred	0.00118139	0.0097258
Q02952	AKAP12	9590	IPAVS	Basal_Cell_Carcinoma_Signaling_Pathway	34	33	22	2	P35222,P04637	Pred	0.00138658	0.0109526
Q02952	AKAP12	9590	IPAVS	Calcium_Signaling	34	33	149	4	P13861,P17252,P07550,P25098	Pred	0.000515324	0.00513015
Q02952	AKAP12	9590	IPAVS	Cardiac_Hypertrophy	34	33	344	6	P13861,P00533,P17252,P07550,P25098,P60484	Pred	0.000194328	0.00237217
Q02952	AKAP12	9590	IPAVS	EGF_receptor_transactivation_in_Cardiac_Hypertrophy	34	33	47	2	P00533,P17252	Pred	0.00623785	0.0323475
Q02952	AKAP12	9590	IPAVS	GAP_JUNCTION_REGULATION	34	33	56	4	P13861,P00533,P17252,P35222	Pred	1.13227e-05	0.000230225
Q02952	AKAP12	9590	IPAVS	GSK3_as_a_convergence_point_in_hypertrophic_signaling	34	33	188	6	P13861,P21333,P00533,P17252,P07550,P25098	Pred	6.59624e-06	0.000145754
Q02952	AKAP12	9590	IPAVS	GSK3beta_linked_proapoptotic_signaling_pathways_and_lithium_protection	34	33	35	2	P35222,P04637	Pred	0.00349895	0.0216377
Q02952	AKAP12	9590	IPAVS	positive_and_negative_inotropic_effects_induced_by_beta2AR_agonists_in_mamalian_right_papillary_muscles	34	33	55	2	P13861,P07550	Pred	0.00846192	0.039801
Q02952	AKAP12	9590	KEGG	Adherens junction	34	33	72	3	P00533,P35222,Q92692	Pred	0.000779169	0.00706628
Q02952	AKAP12	9590	KEGG	Basal cell carcinoma	34	33	61	2	P35222,P04637	Pred	0.0103299	0.0454245
Q02952	AKAP12	9590	KEGG	Bladder cancer	34	33	40	2	P00533,P04637	Pred	0.00455085	0.0261105
Q02952	AKAP12	9590	KEGG	Breast cancer	34	33	144	5	P00533,P38398,P35222,P60484,P04637	Pred	2.81745e-05	0.000492003
Q02952	AKAP12	9590	KEGG	Calcium signaling	34	33	183	3	P00533,P17252,P07550	Pred	0.0108538	0.0469706
Q02952	AKAP12	9590	KEGG	Central carbon metabolism in cancer	34	33	65	3	P00533,P60484,P04637	Pred	0.000577567	0.00560679
Q02952	AKAP12	9590	KEGG	Colorectal cancer	34	33	85	3	P00533,P35222,P04637	Pred	0.00126189	0.0102229
Q02952	AKAP12	9590	KEGG	Endometrial cancer	34	33	58	4	P00533,P35222,P60484,P04637	Pred	1.30328e-05	0.000258891
Q02952	AKAP12	9590	KEGG	Focal adhesion	34	33	196	5	P21333,P00533,P17252,P35222,P60484	Pred	0.000122175	0.00163176
Q02952	AKAP12	9590	KEGG	FoxO signaling	34	33	129	3	P00533,P60484,Q13043	Pred	0.00414073	0.0243844
Q02952	AKAP12	9590	KEGG	Gastric cancer	34	33	145	3	P00533,P35222,P04637	Pred	0.00573648	0.0305459
Q02952	AKAP12	9590	KEGG	Glioma	34	33	69	4	P00533,P17252,P60484,P04637	Pred	2.60416e-05	0.000461247
Q02952	AKAP12	9590	KEGG	Hepatitis B	34	33	143	3	P17252,P60484,P04637	Pred	0.00551961	0.0297629
Q02952	AKAP12	9590	KEGG	Hepatitis C	34	33	150	3	P00533,P35222,P04637	Pred	0.00630092	0.0325834
Q02952	AKAP12	9590	KEGG	Hepatocellular carcinoma	34	33	163	5	P00533,P17252,P35222,P60484,P04637	Pred	5.10241e-05	0.000802401
Q02952	AKAP12	9590	KEGG	Human cytomegalovirus infection	34	33	219	4	P00533,P17252,P35222,P04637	Pred	0.00215195	0.0152213
Q02952	AKAP12	9590	KEGG	Human papillomavirus infection	34	33	328	4	P00533,P35222,P60484,P04637	Pred	0.00900952	0.0415489
Q02952	AKAP12	9590	KEGG	MAPK signaling	34	33	289	5	P21333,P00533,P17252,P04637,Q13043	Pred	0.000732739	0.00674034
Q02952	AKAP12	9590	KEGG	Melanoma	34	33	71	3	P00533,P60484,P04637	Pred	0.000747988	0.00684723
Q02952	AKAP12	9590	KEGG	MicroRNAs in cancer	34	33	148	5	P00533,P38398,P17252,P60484,P04637	Pred	3.21419e-05	0.000549092
Q02952	AKAP12	9590	KEGG	Morphine addiction	34	33	85	3	P17252,P25098,Q08499	Pred	0.00126189	0.0102229
Q02952	AKAP12	9590	KEGG	Non-small cell lung cancer	34	33	65	4	P00533,P17252,P04637,Q13043	Pred	2.05402e-05	0.00037883
Q02952	AKAP12	9590	KEGG	Parathyroid hormone synthesis, secretion and action	34	33	104	3	P00533,P17252,Q08499	Pred	0.00225192	0.0157338
Q02952	AKAP12	9590	KEGG	Pathogenic Escherichia coli infection	34	33	53	2	P17252,P35222	Pred	0.00787695	0.0379759
Q02952	AKAP12	9590	KEGG	Pathways in cancer	34	33	516	6	P00533,P17252,P35222,P60484,P04637,Q13043	Pred	0.00164968	0.0125114
Q02952	AKAP12	9590	KEGG	Phagosome	34	33	145	3	Q13409,Q14204,Q9Y6G9	Pred	0.00573648	0.0305459
Q02952	AKAP12	9590	KEGG	PI3K-Akt signaling	34	33	347	5	P00533,P38398,P17252,P60484,P04637	Pred	0.00165741	0.012559
Q02952	AKAP12	9590	KEGG	Prostate cancer	34	33	96	4	P00533,P35222,P60484,P04637	Pred	9.53794e-05	0.00133549
Q02952	AKAP12	9590	KEGG	Proteoglycans in cancer	34	33	194	5	P21333,P00533,P17252,P35222,P04637	Pred	0.000116422	0.00157083
Q02952	AKAP12	9590	KEGG	Salmonella infection	34	33	84	4	P21333,Q13409,Q14204,Q9Y6G9	Pred	5.65936e-05	0.000874127
Q02952	AKAP12	9590	KEGG	Sphingolipid signaling	34	33	113	3	P17252,P60484,P04637	Pred	0.00285101	0.0186971
Q02952	AKAP12	9590	KEGG	Thyroid cancer	34	33	37	2	P35222,P04637	Pred	0.00390414	0.0234084
Q02952	AKAP12	9590	KEGG	Thyroid hormone signaling	34	33	116	3	P17252,P35222,P04637	Pred	0.00307048	0.019683
Q02952	AKAP12	9590	KEGG	Vasopressin-regulated water reabsorption	34	33	43	3	Q13409,Q14204,Q9Y6G9	Pred	0.000169476	0.00212412
Q02952	AKAP12	9590	KEGG	Wnt signaling	34	33	145	3	P17252,P35222,P04637	Pred	0.00573648	0.0305459
Q02952	AKAP12	9590	NetPath	AndrogenReceptor	34	33	142	5	P21333,P00533,P38398,P35222,P60484	Pred	2.63396e-05	0.000465475
Q02952	AKAP12	9590	NetPath	EGFR1	34	33	455	5	P00533,P17252,P25098,P60484,P04637	Pred	0.00532865	0.029112
Q02952	AKAP12	9590	NetPath	Gastrin	34	33	41	3	P00533,P17252,P35222	Pred	0.000146896	0.001893
Q02952	AKAP12	9590	NetPath	Hedgehog	34	33	25	2	P35222,P25098	Pred	0.00179224	0.0133211
Q02952	AKAP12	9590	NetPath	TGF_beta_Receptor	34	33	173	5	P13861,P38398,P35222,P04637,Q9NP97	Pred	6.77406e-05	0.00101348
Q02952	AKAP12	9590	Panther_Pathway	Angiotensin_II-stimulated_signaling_through_G_proteins_and_beta-arrestin	34	33	35	2	P17252,P25098	Pred	0.00349895	0.0216377
Q02952	AKAP12	9590	Panther_Pathway	Beta2_adrenergic_receptor_signaling	34	33	24	2	P13861,P07550	Pred	0.00165147	0.0125201
Q02952	AKAP12	9590	Panther_Pathway	CCKR_signaling_map	34	33	147	3	P17252,P35222,P60484	Pred	0.00595842	0.0313507
Q02952	AKAP12	9590	Panther_Pathway	Dopamine_receptor_mediated_signaling	34	33	51	2	P13861,P21333	Pred	0.00731114	0.036116
Q02952	AKAP12	9590	Panther_Pathway	Endothelin_signaling	34	33	66	2	P13861,P17252	Pred	0.0120133	0.0499964
Q02952	AKAP12	9590	Panther_Pathway	Heterotrimeric_G_protein_signaling_pathway_Gi_and_Gs_mediated	34	33	150	3	P13861,P07550,P25098	Pred	0.00630092	0.0325834
Q02952	AKAP12	9590	Panther_Pathway	Huntington_disease	34	33	121	5	O75182,P04637,Q13409,Q14204,Q9Y6G9	Pred	1.21341e-05	0.000243625
Q02952	AKAP12	9590	Panther_Pathway	p53	34	33	43	2	P60484,P04637	Pred	0.00524364	0.0287936
Q02952	AKAP12	9590	Panther_Pathway	p53_pathway_feedback_loops_2	34	33	42	3	P35222,P60484,P04637	Pred	0.000157923	0.00200685
Q02952	AKAP12	9590	PharmGKB	Beta_agonist_Beta_blocker_Pathway_Pharmacodynamics	34	33	64	4	P17252,P07550,P25098,Q08499	Pred	1.93105e-05	0.000359711
Q02952	AKAP12	9590	PID	a6b1 and a6b4 Integrin signaling	34	33	45	2	P00533,P17252	Pred	0.00573076	0.0305334
Q02952	AKAP12	9590	PID	AP-1 transcription factor network	34	33	68	3	P35222,P60484,P04637	Pred	0.000659259	0.00620874
Q02952	AKAP12	9590	PID	Arf6 signaling events	34	33	35	2	P00533,P07550	Pred	0.00349895	0.0216377
Q02952	AKAP12	9590	PID	Arf6 trafficking events	34	33	47	2	P07550,P35222	Pred	0.00623785	0.0323475
Q02952	AKAP12	9590	PID	ATF-2 transcription factor network	34	33	59	2	P38398,P17252	Pred	0.00968862	0.0435495
Q02952	AKAP12	9590	PID	Aurora A signaling	34	33	31	2	P38398,P04637	Pred	0.00275178	0.0182298
Q02952	AKAP12	9590	PID	BARD1 signaling events	34	33	29	2	P38398,P04637	Pred	0.00241023	0.0165557
Q02952	AKAP12	9590	PID	Coregulation of Androgen receptor activity	34	33	60	2	P38398,P35222	Pred	0.010007	0.0444867
Q02952	AKAP12	9590	PID	Direct p53 effectors	34	33	140	3	P00533,P60484,P04637	Pred	0.00520375	0.0286357
Q02952	AKAP12	9590	PID	E-cadherin signaling in keratinocytes	34	33	21	2	P00533,P35222	Pred	0.00126252	0.010225
Q02952	AKAP12	9590	PID	IL8- and CXCR1-mediated signaling events	34	33	28	2	P17252,P25098	Pred	0.00224755	0.0157111
Q02952	AKAP12	9590	PID	Nectin adhesion	34	33	31	2	P35222,Q92692	Pred	0.00275178	0.0182298
Q02952	AKAP12	9590	PID	p53	34	33	56	2	P04637,Q92630	Pred	0.00876154	0.040735
Q02952	AKAP12	9590	PID	Posttranslational regulation of adherens junction stability and dissassembly	34	33	53	2	P00533,P35222	Pred	0.00787695	0.0379759
Q02952	AKAP12	9590	PID	Stabilization and expansion of the E-cadherin adherens junction	34	33	42	3	P00533,P35222,Q92692	Pred	0.000157923	0.00200685
Q02952	AKAP12	9590	PID	TCR signaling in na&#xef;ve CD4+ T cells	34	33	65	3	P21333,P17252,P60484	Pred	0.000577567	0.00560679
Q02952	AKAP12	9590	PID	TGF-beta receptor signaling	34	33	50	2	P35222,Q9NP97	Pred	0.00703549	0.0351148
Q02952	AKAP12	9590	PID	Thromboxane A2 receptor signaling	34	33	56	3	P00533,P17252,P25098	Pred	0.00037225	0.00397673
Q02952	AKAP12	9590	REACTOME	Adaptive Immune System	34	33	753	7	O15066,P60484,O14782,Q13409,Q92692,Q14204,Q9Y6G9	Pred	0.00235949	0.0162854
Q02952	AKAP12	9590	REACTOME	Adherens junctions interactions	34	33	31	2	P35222,Q92692	Pred	0.00275178	0.0182298
Q02952	AKAP12	9590	REACTOME	Amplification of signal from unattached kinetochores via a MAD2 inhibitory signal	34	33	92	3	Q13409,Q14204,Q9Y6G9	Pred	0.00158524	0.0121394
Q02952	AKAP12	9590	REACTOME	Amplification of signal from the kinetochores	34	33	92	3	Q13409,Q14204,Q9Y6G9	Pred	0.00158524	0.0121394
Q02952	AKAP12	9590	REACTOME	Anchoring of the basal body to the plasma membrane	34	33	96	6	O75665,O15078,Q13409,Q96NL6,Q9BV73,Q14204	Pred	1.27343e-07	4.87251e-06
Q02952	AKAP12	9590	REACTOME	AURKA Activation by TPX2	34	33	71	5	O75665,O15078,Q13409,Q9BV73,Q14204	Pred	8.692e-07	2.58871e-05
Q02952	AKAP12	9590	REACTOME	Ca-dependent events	34	33	29	3	P13861,P17252,P25098	Pred	5.14039e-05	0.000807129
Q02952	AKAP12	9590	REACTOME	Calmodulin induced events	34	33	27	3	P13861,P17252,P25098	Pred	4.12905e-05	0.000674463
Q02952	AKAP12	9590	REACTOME	CaM	34	33	27	3	P13861,P17252,P25098	Pred	4.12905e-05	0.000674463
Q02952	AKAP12	9590	REACTOME	Cargo recognition for clathrin-mediated endocytosis	34	33	103	3	P00533,P07550,P25098	Pred	0.00219071	0.0154343
Q02952	AKAP12	9590	REACTOME	Cell Cycle	34	33	592	11	O75665,P38398,P17252,O15078,P04637,P61019,Q13409,Q96CW5,Q9BV73,Q14204,Q9Y6G9	Pred	1.18138e-07	4.55692e-06
Q02952	AKAP12	9590	REACTOME	Cell Cycle Checkpoints	34	33	286	5	P38398,P04637,Q13409,Q14204,Q9Y6G9	Pred	0.000698987	0.00649226
Q02952	AKAP12	9590	REACTOME	Cell Cycle, Mitotic	34	33	517	10	O75665,P17252,O15078,P04637,P61019,Q13409,Q96CW5,Q9BV73,Q14204,Q9Y6G9	Pred	3.53513e-07	1.18842e-05
Q02952	AKAP12	9590	REACTOME	Cell junction organization	34	33	69	3	P21333,P35222,Q92692	Pred	0.000688042	0.00641872
Q02952	AKAP12	9590	REACTOME	Cell-cell junction organization	34	33	42	2	P35222,Q92692	Pred	0.00500763	0.0278715
Q02952	AKAP12	9590	REACTOME	Cell-Cell communication	34	33	89	3	P21333,P35222,Q92692	Pred	0.00144096	0.0112875
Q02952	AKAP12	9590	REACTOME	Centrosome maturation	34	33	80	6	O75665,O15078,Q13409,Q96CW5,Q9BV73,Q14204	Pred	4.24698e-08	1.84423e-06
Q02952	AKAP12	9590	REACTOME	Cilium Assembly	34	33	196	9	O75665,O15078,O15066,O14782,Q13409,Q96NL6,Q9BV73,Q9NP97,Q14204	Pred	9.10448e-10	5.93941e-08
Q02952	AKAP12	9590	REACTOME	Clathrin-mediated endocytosis	34	33	143	3	P00533,P07550,P25098	Pred	0.00551961	0.0297629
Q02952	AKAP12	9590	REACTOME	COPI-independent Golgi-to-ER retrograde traffic	34	33	50	3	Q13409,Q14204,Q9Y6G9	Pred	0.000265938	0.00304745
Q02952	AKAP12	9590	REACTOME	COPI-mediated anterograde transport	34	33	99	3	Q13409,Q14204,Q9Y6G9	Pred	0.00195632	0.0142149
Q02952	AKAP12	9590	REACTOME	DAG and IP3 signaling	34	33	28	3	P13861,P17252,P25098	Pred	4.61657e-05	0.000740007
Q02952	AKAP12	9590	REACTOME	Deubiquitination	34	33	280	4	P38398,P07550,P60484,P04637	Pred	0.00519229	0.0286191
Q02952	AKAP12	9590	REACTOME	EGFR Transactivation by Gastrin	34	33	8	2	P00533,P17252	Pred	0.000171833	0.00214669
Q02952	AKAP12	9590	REACTOME	ER to Golgi Anterograde Transport	34	33	150	3	Q13409,Q14204,Q9Y6G9	Pred	0.00630092	0.0325834
Q02952	AKAP12	9590	REACTOME	Factors involved in megakaryocyte development and platelet production	34	33	157	3	P13861,O15066,O14782	Pred	0.00714533	0.0355291
Q02952	AKAP12	9590	REACTOME	G alpha (i) signalling events	34	33	342	4	P13861,P17252,P25098,Q08499	Pred	0.0103965	0.0455766
Q02952	AKAP12	9590	REACTOME	G alpha (s) signalling events	34	33	180	3	P07550,P25098,Q08499	Pred	0.0103789	0.0455345
Q02952	AKAP12	9590	REACTOME	G-protein mediated events	34	33	42	3	P13861,P17252,P25098	Pred	0.000157923	0.00200685
Q02952	AKAP12	9590	REACTOME	G2/M Transition	34	33	191	7	O75665,O15078,P04637,Q13409,Q96CW5,Q9BV73,Q14204	Pred	3.97786e-07	1.31707e-05
Q02952	AKAP12	9590	REACTOME	Gastrin-CREB signalling pathway via PKC and MAPK	34	33	17	2	P00533,P17252	Pred	0.000822819	0.00736946
Q02952	AKAP12	9590	REACTOME	Golgi-to-ER retrograde transport	34	33	131	5	O15066,O14782,Q13409,Q14204,Q9Y6G9	Pred	1.78427e-05	0.000336949
Q02952	AKAP12	9590	REACTOME	GPCR downstream signalling	34	33	683	6	P13861,P00533,P17252,P07550,P25098,Q08499	Pred	0.00661529	0.0337058
Q02952	AKAP12	9590	REACTOME	HSP90 chaperone cycle for steroid hormone receptors (SHR)	34	33	54	3	Q13409,Q14204,Q9Y6G9	Pred	0.000334239	0.00365233
Q02952	AKAP12	9590	REACTOME	Immune System	34	33	1929	12	P21333,O15078,O15066,P35222,P60484,O14782,P04637,Q13409,Q9Y3Z3,Q92692,Q14204,Q9Y6G9	Pred	0.00180358	0.013388
Q02952	AKAP12	9590	REACTOME	Intra-Golgi and retrograde Golgi-to-ER traffic	34	33	195	5	O15066,O14782,Q13409,Q14204,Q9Y6G9	Pred	0.000119272	0.00160271
Q02952	AKAP12	9590	REACTOME	Intracellular signaling by second messengers	34	33	264	6	P13861,P00533,P17252,P25098,P60484,P04637	Pred	4.52034e-05	0.000726862
Q02952	AKAP12	9590	REACTOME	Intraflagellar transport	34	33	51	3	O15066,O14782,Q9NP97	Pred	0.000282073	0.00319403
Q02952	AKAP12	9590	REACTOME	Kinesins	34	33	58	2	O15066,O14782	Pred	0.00937491	0.0426517
Q02952	AKAP12	9590	REACTOME	Loss of Nlp from mitotic centrosomes	34	33	68	5	O75665,O15078,Q13409,Q9BV73,Q14204	Pred	6.99656e-07	2.14242e-05
Q02952	AKAP12	9590	REACTOME	Loss of proteins required for interphase microtubule organization from the centrosome	34	33	68	5	O75665,O15078,Q13409,Q9BV73,Q14204	Pred	6.99656e-07	2.14242e-05
Q02952	AKAP12	9590	REACTOME	M Phase	34	33	378	9	O75665,P17252,O15078,P61019,Q13409,Q96CW5,Q9BV73,Q14204,Q9Y6G9	Pred	2.70872e-07	9.42973e-06
Q02952	AKAP12	9590	REACTOME	Membrane Trafficking	34	33	576	8	P00533,P07550,O15066,P25098,O14782,Q13409,Q14204,Q9Y6G9	Pred	7.13016e-05	0.00105527
Q02952	AKAP12	9590	REACTOME	MHC class II antigen presentation	34	33	122	5	O15066,O14782,Q13409,Q14204,Q9Y6G9	Pred	1.263e-05	0.000252095
Q02952	AKAP12	9590	REACTOME	Mitotic Anaphase	34	33	190	3	Q13409,Q14204,Q9Y6G9	Pred	0.0120107	0.0499964
Q02952	AKAP12	9590	REACTOME	Mitotic G2-G2/M phases	34	33	193	7	O75665,O15078,P04637,Q13409,Q96CW5,Q9BV73,Q14204	Pred	4.26871e-07	1.40205e-05
Q02952	AKAP12	9590	REACTOME	Mitotic Prometaphase	34	33	192	7	O75665,O15078,Q13409,Q96CW5,Q9BV73,Q14204,Q9Y6G9	Pred	4.12112e-07	1.35916e-05
Q02952	AKAP12	9590	REACTOME	Mitotic Spindle Checkpoint	34	33	108	3	Q13409,Q14204,Q9Y6G9	Pred	0.00250735	0.0170335
Q02952	AKAP12	9590	REACTOME	Opioid Signalling	34	33	74	4	P13861,P17252,P25098,Q08499	Pred	3.43539e-05	0.000579711
Q02952	AKAP12	9590	REACTOME	Organelle biogenesis and maintenance	34	33	263	9	O75665,O15078,O15066,O14782,Q13409,Q96NL6,Q9BV73,Q9NP97,Q14204	Pred	1.204e-08	6.02687e-07
Q02952	AKAP12	9590	REACTOME	Ovarian tumor domain proteases	34	33	38	2	P60484,P04637	Pred	0.00411455	0.0243146
Q02952	AKAP12	9590	REACTOME	PLC beta mediated events	34	33	41	3	P13861,P17252,P25098	Pred	0.000146896	0.001893
Q02952	AKAP12	9590	REACTOME	Post-translational protein modification	34	33	1322	9	P38398,P07550,P60484,P04637,P61019,Q13409,Q8N140,Q14204,Q9Y6G9	Pred	0.00444021	0.0256303
Q02952	AKAP12	9590	REACTOME	Recruitment of mitotic centrosome proteins and complexes	34	33	80	6	O75665,O15078,Q13409,Q96CW5,Q9BV73,Q14204	Pred	4.24698e-08	1.84423e-06
Q02952	AKAP12	9590	REACTOME	Recruitment of NuMA to mitotic centrosomes	34	33	91	6	O75665,O15078,Q13409,Q96CW5,Q9BV73,Q14204	Pred	9.23801e-08	3.66948e-06
Q02952	AKAP12	9590	REACTOME	Regulation of PLK1 Activity at G2/M Transition	34	33	85	5	O75665,O15078,Q13409,Q9BV73,Q14204	Pred	2.13557e-06	5.59676e-05
Q02952	AKAP12	9590	REACTOME	Regulation of TP53 Activity	34	33	159	3	P38398,P04637,Q92630	Pred	0.00739836	0.0363652
Q02952	AKAP12	9590	REACTOME	Regulation of TP53 Activity through Phosphorylation	34	33	92	3	P38398,P04637,Q92630	Pred	0.00158524	0.0121394
Q02952	AKAP12	9590	REACTOME	Regulation of TP53 Expression	34	33	2	1	P04637	Pred	0.00504895	0.0280192
Q02952	AKAP12	9590	REACTOME	Resolution of Sister Chromatid Cohesion	34	33	120	3	Q13409,Q14204,Q9Y6G9	Pred	0.00337893	0.0211182
Q02952	AKAP12	9590	REACTOME	RHO GTPase Effectors	34	33	310	6	P21333,P17252,P35222,Q13409,Q14204,Q9Y6G9	Pred	0.000110076	0.00150015
Q02952	AKAP12	9590	REACTOME	RHO GTPases Activate Formins	34	33	133	3	Q13409,Q14204,Q9Y6G9	Pred	0.00451019	0.0259433
Q02952	AKAP12	9590	REACTOME	Separation of Sister Chromatids	34	33	182	3	Q13409,Q14204,Q9Y6G9	Pred	0.0106941	0.0464353
Q02952	AKAP12	9590	REACTOME	SHC1 events in ERBB2 signaling	34	33	15	2	P00533,P17252	Pred	0.000637277	0.00604464
Q02952	AKAP12	9590	REACTOME	Signal Transduction	34	33	2161	16	P13861,P21333,P00533,O75665,P17252,P07550,P35222,P25098,P60484,P04637,Q13043,Q13409,Q08499,Q9H4B6,Q14204,Q9Y6G9	Pred	2.05718e-05	0.00037934
Q02952	AKAP12	9590	REACTOME	Signaling by ERBB2	34	33	46	2	P00533,P17252	Pred	0.00598182	0.0314087
Q02952	AKAP12	9590	REACTOME	Signaling by GPCR	34	33	707	6	P13861,P00533,P17252,P07550,P25098,Q08499	Pred	0.00779957	0.0376717
Q02952	AKAP12	9590	REACTOME	Signaling by Hedgehog	34	33	141	3	P13861,O75665,P25098	Pred	0.00530778	0.0290268
Q02952	AKAP12	9590	REACTOME	Signaling by Hippo	34	33	19	2	Q13043,Q9H4B6	Pred	0.00103131	0.00878057
Q02952	AKAP12	9590	REACTOME	Signaling by Rho GTPases	34	33	436	6	P21333,P17252,P35222,Q13409,Q14204,Q9Y6G9	Pred	0.000689443	0.0064235
Q02952	AKAP12	9590	REACTOME	SUMO E3 ligases SUMOylate target proteins	34	33	159	3	P38398,P04637,Q8N140	Pred	0.00739836	0.0363652
Q02952	AKAP12	9590	REACTOME	SUMOylation	34	33	165	3	P38398,P04637,Q8N140	Pred	0.00818925	0.0389784
Q02952	AKAP12	9590	REACTOME	TP53 Regulates Transcription of DNA Repair Genes	34	33	63	2	P38398,P04637	Pred	0.0109897	0.0472266
Q02952	AKAP12	9590	REACTOME	Transport to the Golgi and subsequent modification	34	33	180	3	Q13409,Q14204,Q9Y6G9	Pred	0.0103789	0.0455345
Q02952	AKAP12	9590	REACTOME	Vesicle-mediated transport	34	33	635	8	P00533,P07550,O15066,P25098,O14782,Q13409,Q14204,Q9Y6G9	Pred	0.000140933	0.00183256
Q02952	AKAP12	9590	stke	Fas Signaling Pathway	34	33	69	3	P00533,P07550,P04637	Pred	0.000688042	0.00641872
Q02952	AKAP12	9590	systems-biology.org	beta_cell_v2.3	34	33	481	6	P13861,P17252,P07550,P35222,P25098,P60484	Pred	0.00115018	0.00952288
Q02952	AKAP12	9590	systems-biology.org	EGFR_signaling_for_RTKC	34	33	315	5	P13861,P00533,P17252,P60484,P04637	Pred	0.00107894	0.00908056
Q02952	AKAP12	9590	systems-biology.org	Toll-Like_receptor_signaling_network	34	33	608	6	P13861,P00533,P38398,P17252,P07550,P04637	Pred	0.00375798	0.0227694
Q02952	AKAP12	9590	SIGNOR2.0	SIGNOR-G2-M_trans	34	33	33	2	P38398,P04637	Pred	0.00311476	0.0199137
Q02952	AKAP12	9590	SIGNOR2.0	SIGNOR-GBM	34	33	29	2	P00533,P60484	Pred	0.00241023	0.0165557
Q02952	AKAP12	9590	SIGNOR2.0	SIGNOR-HPP	34	33	32	2	Q13043,Q9H4B6	Pred	0.00293061	0.0190628
Q02952	AKAP12	9590	SIGNOR2.0	SIGNOR-TC	34	33	23	2	P35222,P60484	Pred	0.00151624	0.0117425
Q02952	AKAP12	9590	SMPDB	Cetuximab Action Pathway	34	33	1	1	P00533	Pred	0.00252757	0.0171246
Q02952	AKAP12	9590	SMPDB	Cilostazol Action Pathway	34	33	1	1	Q08499	Pred	0.00252757	0.0171246
Q02952	AKAP12	9590	SMPDB	Dipyridamole (Antiplatelet) Action Pathway	34	33	1	1	Q08499	Pred	0.00252757	0.0171246
Q02952	AKAP12	9590	SMPDB	Erlotinib Action Pathway	34	33	3	1	P00533	Pred	0.00756415	0.0368812
Q02952	AKAP12	9590	SMPDB	Gefitinib Action Pathway	34	33	1	1	P00533	Pred	0.00252757	0.0171246
Q02952	AKAP12	9590	SMPDB	Joubert syndrome	34	33	23	2	P00533,P60484	Pred	0.00151624	0.0117425
Q02952	AKAP12	9590	SMPDB	Panitumumab Action Pathway	34	33	1	1	P00533	Pred	0.00252757	0.0171246
Q02952	AKAP12	9590	SMPDB	Phosphatidylinositol Phosphate Metabolism	34	33	23	2	P00533,P60484	Pred	0.00151624	0.0117425
Q02952	AKAP12	9590	SMPDB	Trastuzumab Action Pathway	34	33	1	1	P00533	Pred	0.00252757	0.0171246
Q02952	AKAP12	9590	Spike	Apoptosis Anti-Apoptosis Network	34	33	106	4	P00533,P17252,P60484,P04637	Pred	0.000140119	0.00182457
Q02952	AKAP12	9590	Spike	Apoptosis In The Ear	34	33	126	4	P00533,P17252,P35222,P04637	Pred	0.000272464	0.00310665
Q02952	AKAP12	9590	Spike	Base excision and single strand break repair	34	33	55	2	P60484,P04637	Pred	0.00846192	0.039801
Q02952	AKAP12	9590	Spike	DAPk family	34	33	43	2	P35222,P04637	Pred	0.00524364	0.0287936
Q02952	AKAP12	9590	Spike	Hearing and Vision Proteins	34	33	186	3	P00533,P35222,P04637	Pred	0.0113412	0.0482908
Q02952	AKAP12	9590	Spike	Hearing related SIX1 Interaction	34	33	80	3	P00533,P35222,P04637	Pred	0.00105873	0.00896244
Q02952	AKAP12	9590	Spike	MAPK signaling	34	33	61	3	P00533,P60484,P04637	Pred	0.000479169	0.00485048
Q02952	AKAP12	9590	Spike	RAS signaling and tumorigenesis	34	33	87	6	P21333,P00533,P17252,P35222,P60484,P04637	Pred	7.0486e-08	2.88716e-06
Q02952	AKAP12	9590	Spike	Repair of Interstrand Crosslinks	34	33	64	2	P38398,P04637	Pred	0.0113264	0.0482415
Q02952	AKAP12	9590	Spike	WNT signaling	34	33	132	3	P21333,P35222,P04637	Pred	0.00441602	0.0255272
Q02952	AKAP12	9590	WikiPathways	AGE/RAGE	34	33	66	2	P00533,P17252	Pred	0.0120133	0.0499964
Q02952	AKAP12	9590	WikiPathways	Androgen receptor signaling	34	33	89	5	P21333,P00533,P38398,P35222,P60484	Pred	2.6831e-06	6.7977e-05
Q02952	AKAP12	9590	WikiPathways	Association Between Physico-Chemical Features and Toxicity Associated	34	33	64	2	P00533,P35222	Pred	0.0113264	0.0482415
Q02952	AKAP12	9590	WikiPathways	ATM Signaling	34	33	40	2	P38398,P04637	Pred	0.00455085	0.0261105
Q02952	AKAP12	9590	WikiPathways	Bladder Cancer	34	33	39	2	P00533,P04637	Pred	0.00433012	0.0251603
Q02952	AKAP12	9590	WikiPathways	Breast cancer	34	33	153	5	P00533,P38398,P35222,P60484,P04637	Pred	3.76969e-05	0.000625934
Q02952	AKAP12	9590	WikiPathways	Calcium Regulation in the Cardiac Cell	34	33	147	3	P13861,P17252,P07550	Pred	0.00595842	0.0313507
Q02952	AKAP12	9590	WikiPathways	Ciliary landscape	34	33	215	7	O15078,P35222,P61019,Q13409,Q9NP97,Q14204,Q9Y6G9	Pred	8.84309e-07	2.62677e-05
Q02952	AKAP12	9590	WikiPathways	Copper homeostasis	34	33	49	2	P60484,P04637	Pred	0.00676471	0.0342249
Q02952	AKAP12	9590	WikiPathways	DNA Damage Response (only ATM dependent)	34	33	107	3	P35222,P60484,P04637	Pred	0.00244189	0.0167183
Q02952	AKAP12	9590	WikiPathways	DNA IR-Double Strand Breaks (DSBs) and cellular response via ATM	34	33	54	2	P38398,P04637	Pred	0.00816705	0.0388849
Q02952	AKAP12	9590	WikiPathways	EGF/EGFR Signaling	34	33	162	3	P00533,P17252,P60484	Pred	0.00778782	0.0376566
Q02952	AKAP12	9590	WikiPathways	Endometrial cancer	34	33	63	4	P00533,P35222,P60484,P04637	Pred	1.81358e-05	0.000341225
Q02952	AKAP12	9590	WikiPathways	ErbB Signaling	34	33	90	3	P00533,P17252,P04637	Pred	0.00148809	0.0115781
Q02952	AKAP12	9590	WikiPathways	ESC Pluripotency	34	33	115	3	P00533,P35222,P60484	Pred	0.0029962	0.019367
Q02952	AKAP12	9590	WikiPathways	Extracellular vesicle-mediated signaling in recipient cells	34	33	29	2	P00533,P35222	Pred	0.00241023	0.0165557
Q02952	AKAP12	9590	WikiPathways	Extracellular vesicles in the crosstalk of cardiac cells	34	33	19	2	P00533,P60484	Pred	0.00103131	0.00878057
Q02952	AKAP12	9590	WikiPathways	Focal Adhesion	34	33	196	5	P21333,P00533,P17252,P35222,P60484	Pred	0.000122175	0.00163176
Q02952	AKAP12	9590	WikiPathways	G Protein Signaling	34	33	90	3	P13861,P17252,Q08499	Known; Pred	0.00148809	0.0115781
Q02952	AKAP12	9590	WikiPathways	Gastric Cancer Network 2	34	33	31	3	P00533,P35222,P04637	Pred	6.30175e-05	0.000954347
Q02952	AKAP12	9590	WikiPathways	Genes related to primary cilium development (based on CRISPR)	34	33	103	3	O75665,O15066,Q96NL6	Pred	0.00219071	0.0154343
Q02952	AKAP12	9590	WikiPathways	Hepatitis C and Hepatocellular Carcinoma	34	33	49	2	P38398,P04637	Pred	0.00676471	0.0342249
Q02952	AKAP12	9590	WikiPathways	Hippo-Merlin Signaling Dysregulation	34	33	117	4	P13861,P00533,P35222,Q9H4B6	Pred	0.000205065	0.00247709
Q02952	AKAP12	9590	WikiPathways	Integrated Breast Cancer	34	33	150	5	P00533,P38398,P35222,P60484,P04637	Pred	3.42816e-05	0.000578838
Q02952	AKAP12	9590	WikiPathways	Integrated Cancer	34	33	43	3	P38398,P60484,P04637	Pred	0.000169476	0.00212412
Q02952	AKAP12	9590	WikiPathways	Intraflagellar transport proteins binding to dynein	34	33	27	4	Q13409,Q9NP97,Q14204,Q9Y6G9	Pred	5.69658e-07	1.79803e-05
Q02952	AKAP12	9590	WikiPathways	miRNA regulation of p53 pathway in prostate cancer	34	33	23	2	P60484,P04637	Pred	0.00151624	0.0117425
Q02952	AKAP12	9590	WikiPathways	miRNA regulation of prostate cancer signaling	34	33	33	2	P35222,P04637	Pred	0.00311476	0.0199137
Q02952	AKAP12	9590	WikiPathways	miRs in Muscle Cell Differentiation	34	33	29	2	P13861,P17252	Pred	0.00241023	0.0165557
Q02952	AKAP12	9590	WikiPathways	MAPK Signaling	34	33	240	5	P21333,P00533,P17252,P04637,Q13043	Pred	0.000313761	0.00347499
Q02952	AKAP12	9590	WikiPathways	Mechanoregulation and pathology of YAP/TAZ via Hippo and non-Hippo mechanisms	34	33	46	2	P35222,Q9H4B6	Pred	0.00598182	0.0314087
Q02952	AKAP12	9590	WikiPathways	MicroRNA network associated with chronic lymphocytic leukemia	34	33	4	1	P04637	Pred	0.0100732	0.0446421
Q02952	AKAP12	9590	WikiPathways	Myometrial Relaxation and Contraction	34	33	152	3	P13861,P17252,Q08499	Pred	0.00653568	0.0334046
Q02952	AKAP12	9590	WikiPathways	Non-small cell lung cancer	34	33	65	4	P00533,P17252,P04637,Q13043	Pred	2.05402e-05	0.00037883
Q02952	AKAP12	9590	WikiPathways	Oncostatin M Signaling	34	33	65	2	P17252,P04637	Pred	0.0116676	0.0491448
Q02952	AKAP12	9590	WikiPathways	Pancreatic adenocarcinoma	34	33	87	3	P00533,P57078,P04637	Pred	0.00134955	0.0107559
Q02952	AKAP12	9590	WikiPathways	Pathogenic Escherichia coli infection	34	33	53	2	P17252,P35222	Pred	0.00787695	0.0379759
Q02952	AKAP12	9590	WikiPathways	Pathways Affected in Adenoid Cystic Carcinoma	34	33	64	3	P38398,P60484,P04637	Pred	0.000551858	0.00541453
Q02952	AKAP12	9590	WikiPathways	Pathways in clear cell renal cell carcinoma	34	33	84	3	P00533,O15078,P60484	Pred	0.00121944	0.00997198
Q02952	AKAP12	9590	WikiPathways	Pathways Regulating Hippo Signaling	34	33	95	4	P13861,P00533,P17252,P35222	Pred	9.15679e-05	0.00129184
Q02952	AKAP12	9590	WikiPathways	PI3K-Akt Signaling	34	33	333	5	P00533,P38398,P17252,P60484,P04637	Pred	0.00138161	0.0109351
Q02952	AKAP12	9590	WikiPathways	Ras Signaling	34	33	178	3	P00533,P17252,Q13043	Pred	0.0100691	0.0446421
Q02952	AKAP12	9590	WikiPathways	RAC1/PAK1/p38/MMP2	34	33	68	3	P00533,P35222,P04637	Pred	0.000659259	0.00620874
Q02952	AKAP12	9590	WikiPathways	Regulation of Microtubule Cytoskeleton	34	33	46	2	P17252,P60484	Pred	0.00598182	0.0314087
Q02952	AKAP12	9590	WikiPathways	Signaling Pathways in Glioblastoma	34	33	80	5	P00533,P38398,P17252,P60484,P04637	Pred	1.57923e-06	4.32316e-05
Q02952	AKAP12	9590	WikiPathways	Spinal Cord Injury	34	33	117	3	P00533,P17252,P04637	Pred	0.00314589	0.0200631
Q02952	AKAP12	9590	WikiPathways	T-Cell Receptor and Co-stimulatory Signaling	34	33	29	3	P17252,P60484,Q92630	Pred	5.14039e-05	0.000807129
Q02952	AKAP12	9590	WikiPathways	Ultraconserved region 339 modulation of tumor suppressor microRNAs in cancer	34	33	2	1	P04637	Pred	0.00504895	0.0280192
Q02952	AKAP12	9590	WikiPathways	Wnt Signaling Pathway and Pluripotency	34	33	101	3	P17252,P35222,P04637	Pred	0.00207144	0.0148268
Q13740	ALCAM	214	ACSN2	IMMUNOSUPPRESSIVE_CYTOKINE	15	12	48	2	P09382,P17931	Pred	0.000853282	0.00758171
Q13740	ALCAM	214	ACSN2	MARKERS_MACROPHAGE	15	12	8	1	P17931	Pred	0.00733129	0.0361234
Q13740	ALCAM	214	BioCarta	acetylation and deacetylation of rela in nucleus	15	12	5	1	Q04206	Pred	0.00458785	0.0262118
Q13740	ALCAM	214	BioCarta	cbl mediated ligand-induced downregulation of egf receptors	15	12	8	1	P00533	Pred	0.00733129	0.0361234
Q13740	ALCAM	214	BioCarta	cd40l signaling	15	12	9	1	Q04206	Pred	0.00824423	0.0391166
Q13740	ALCAM	214	BioCarta	erythropoietin mediated neuroprotection through nf-kb	15	12	13	1	Q04206	Pred	0.0118883	0.0497171
Q13740	ALCAM	214	BioCarta	keratinocyte differentiation	15	12	53	2	Q04206,P00533	Pred	0.00103974	0.0088316
Q13740	ALCAM	214	BioCarta	map kinase inactivation of smrt corepressor	15	12	12	1	P00533	Pred	0.0109784	0.0472237
Q13740	ALCAM	214	BioCarta	role of egf receptor transactivation by gpcrs in cardiac hypertrophy	15	12	33	2	Q04206,P00533	Pred	0.00040248	0.00422243
Q13740	ALCAM	214	BioCarta	the 41bb-dependent immune response	15	12	13	1	Q04206	Pred	0.0118883	0.0497171
Q13740	ALCAM	214	BioCarta	tnfr2 signaling	15	12	12	1	Q04206	Pred	0.0109784	0.0472237
Q13740	ALCAM	214	BioCarta	trefoil factors initiate mucosal healing	15	12	37	2	Q04206,P00533	Pred	0.000506637	0.00506656
Q13740	ALCAM	214	BioCarta	trka receptor signaling	15	12	13	1	P04629	Pred	0.0118883	0.0497171
Q13740	ALCAM	214	INOH	EPO signaling	15	12	184	2	P04629,P00533	Pred	0.0118816	0.0497171
Q13740	ALCAM	214	INOH	IL-7 signaling	15	12	183	2	P04629,P00533	Pred	0.0117585	0.0493809
Q13740	ALCAM	214	IPAVS	EGF_receptor_transactivation_in_Cardiac_Hypertrophy	15	12	47	2	Q04206,P00533	Pred	0.000818146	0.00733916
Q13740	ALCAM	214	KEGG	Apoptosis	15	12	132	2	Q04206,P04629	Pred	0.00626578	0.0324623
Q13740	ALCAM	214	KEGG	Central carbon metabolism in cancer	15	12	65	2	P04629,P00533	Pred	0.00155983	0.0119869
Q13740	ALCAM	214	KEGG	Epithelial cell signaling in Helicobacter pylori infection	15	12	68	2	Q04206,P00533	Pred	0.0017057	0.012832
Q13740	ALCAM	214	KEGG	Hepatitis C	15	12	150	2	Q04206,P00533	Pred	0.0080245	0.0383755
Q13740	ALCAM	214	KEGG	HIF-1 signaling	15	12	98	2	Q04206,P00533	Pred	0.00350481	0.0216682
Q13740	ALCAM	214	KEGG	MAPK signaling	15	12	289	3	Q04206,P04629,P00533	Pred	0.002036	0.0146419
Q13740	ALCAM	214	KEGG	Neurotrophin signaling	15	12	118	2	Q04206,P04629	Pred	0.00503849	0.0280169
Q13740	ALCAM	214	KEGG	Pancreatic cancer	15	12	74	2	Q04206,P00533	Pred	0.00201624	0.0145353
Q13740	ALCAM	214	KEGG	Pathways in cancer	15	12	516	3	Q04206,P04629,P00533	Pred	0.0103399	0.0454571
Q13740	ALCAM	214	KEGG	PI3K-Akt signaling	15	12	347	3	Q04206,P04629,P00533	Pred	0.00342528	0.02133
Q13740	ALCAM	214	KEGG	Prostate cancer	15	12	96	2	Q04206,P00533	Pred	0.00336593	0.0210762
Q13740	ALCAM	214	KEGG	Ras signaling	15	12	226	3	Q04206,P04629,P00533	Pred	0.00100321	0.00859458
Q13740	ALCAM	214	KEGG	Relaxin signaling	15	12	129	2	Q04206,P00533	Pred	0.00599231	0.0314471
Q13740	ALCAM	214	KEGG	Transcriptional misregulation in cancer	15	12	182	2	Q04206,P04629	Pred	0.0116359	0.0490812
Q13740	ALCAM	214	NetPath	Gastrin	15	12	41	2	Q04206,P00533	Pred	0.000622515	0.0059403
Q13740	ALCAM	214	NetPath	Prolactin	15	12	68	2	Q04206,P00533	Pred	0.0017057	0.012832
Q13740	ALCAM	214	NetPath	RAGE	15	12	44	2	Q04206,P00533	Pred	0.00071707	0.00662502
Q13740	ALCAM	214	Panther_Pathway	Cadherin_signaling	15	12	137	2	P00533,Q9NPG4	Pred	0.00673412	0.0341095
Q13740	ALCAM	214	Panther_Pathway	Gonadotropin_releasing_hormone_receptor	15	12	3	1	Q04206	Pred	0.00275503	0.0182298
Q13740	ALCAM	214	PharmGKB	EGFR_Inhibitor_Pathway_Pharmacodynamics	15	12	67	2	Q04206,P00533	Pred	0.00165637	0.0125526
Q13740	ALCAM	214	PharmGKB	Erlotinib_Pathway_Pharmacokinetics	15	12	9	1	P00533	Pred	0.00824423	0.0391166
Q13740	ALCAM	214	PharmGKB	Uricosurics_Pathway_Pharmacodynamics	15	12	11	1	O00182	Pred	0.0100678	0.0446421
Q13740	ALCAM	214	PID	EGFR-dependent Endothelin signaling events	15	12	9	1	P00533	Pred	0.00824423	0.0391166
Q13740	ALCAM	214	PID	LPA receptor mediated events	15	12	63	2	Q04206,P00533	Pred	0.00146608	0.011446
Q13740	ALCAM	214	PID	p73 transcription factor network	15	12	78	2	Q04206,P04629	Pred	0.0022371	0.0156568
Q13740	ALCAM	214	PID	Regulation of Ras family activation	15	12	33	2	P09382,P17931	Pred	0.00040248	0.00422243
Q13740	ALCAM	214	PID	SHP2 signaling	15	12	59	2	P04629,P00533	Pred	0.00128705	0.0103747
Q13740	ALCAM	214	REACTOME	EGFR interacts with phospholipase C-gamma	15	12	9	1	P00533	Pred	0.00824423	0.0391166
Q13740	ALCAM	214	REACTOME	EGFR Transactivation by Gastrin	15	12	8	1	P00533	Pred	0.00733129	0.0361234
Q13740	ALCAM	214	REACTOME	ERBB2 Activates PTK6 Signaling	15	12	11	1	P00533	Pred	0.0100678	0.0446421
Q13740	ALCAM	214	REACTOME	ERBB2 Regulates Cell Motility	15	12	13	1	P00533	Pred	0.0118883	0.0497171
Q13740	ALCAM	214	REACTOME	GRB2 events in EGFR signaling	15	12	12	1	P00533	Pred	0.0109784	0.0472237
Q13740	ALCAM	214	REACTOME	IkBA variant leads to EDA-ID	15	12	7	1	Q04206	Pred	0.00641758	0.0329846
Q13740	ALCAM	214	REACTOME	Inhibition of Signaling by Overexpressed EGFR	15	12	8	1	P00533	Pred	0.00733129	0.0361234
Q13740	ALCAM	214	REACTOME	NF-kB is activated and signals survival	15	12	13	1	Q04206	Pred	0.0118883	0.0497171
Q13740	ALCAM	214	REACTOME	PI3K events in ERBB2 signaling	15	12	13	1	P00533	Pred	0.0118883	0.0497171
Q13740	ALCAM	214	REACTOME	PI3K/AKT activation	15	12	9	1	P04629	Pred	0.00824423	0.0391166
Q13740	ALCAM	214	REACTOME	Post-translational protein modification	15	12	1322	5	Q04206,P09382,Q13508,Q9UK22,Q6P1J9	Pred	0.00455034	0.0261105
Q13740	ALCAM	214	REACTOME	PTK6 promotes HIF1A stabilization	15	12	6	1	P00533	Pred	0.0055031	0.0297163
Q13740	ALCAM	214	REACTOME	Retrograde neurotrophin signalling	15	12	11	1	P04629	Pred	0.0100678	0.0446421
Q13740	ALCAM	214	REACTOME	SHC1 events in EGFR signaling	15	12	13	1	P00533	Pred	0.0118883	0.0497171
Q13740	ALCAM	214	REACTOME	Signaling by Overexpressed Wild-Type EGFR in Cancer	15	12	8	1	P00533	Pred	0.00733129	0.0361234
Q13740	ALCAM	214	stke	Fas Signaling Pathway in Hepatocytes	15	12	9	1	P00533	Pred	0.00824423	0.0391166
Q13740	ALCAM	214	SignaLink2.0	RTK(core)	15	12	142	2	P04629,P00533	Pred	0.00721807	0.0357986
Q13740	ALCAM	214	SMPDB	Cetuximab Action Pathway	15	12	1	1	P00533	Pred	0.000919118	0.0080314
Q13740	ALCAM	214	SMPDB	Erlotinib Action Pathway	15	12	3	1	P00533	Pred	0.00275503	0.0182298
Q13740	ALCAM	214	SMPDB	Gefitinib Action Pathway	15	12	1	1	P00533	Pred	0.000919118	0.0080314
Q13740	ALCAM	214	SMPDB	Panitumumab Action Pathway	15	12	1	1	P00533	Pred	0.000919118	0.0080314
Q13740	ALCAM	214	SMPDB	Trastuzumab Action Pathway	15	12	1	1	P00533	Pred	0.000919118	0.0080314
Q13740	ALCAM	214	Spike	Apoptosis Anti-Apoptosis Network	15	12	106	2	Q04206,P00533	Pred	0.00408684	0.0241972
Q13740	ALCAM	214	Spike	Apoptosis In The Ear	15	12	126	2	P00533,P17931	Pred	0.00572453	0.0305334
Q13740	ALCAM	214	Spike	Hearing related SIX1 Interaction	15	12	80	2	Q04206,P00533	Pred	0.00235166	0.016248
Q13740	ALCAM	214	Spike	RAS signaling and tumorigenesis	15	12	87	2	P04629,P00533	Pred	0.0027741	0.0183091
Q13740	ALCAM	214	WikiPathways	AGE/RAGE	15	12	66	3	Q04206,P00533,P17931	Pred	2.62764e-05	0.000464556
Q13740	ALCAM	214	WikiPathways	Androgen receptor signaling	15	12	89	2	Q04206,P00533	Pred	0.00290091	0.0189361
Q13740	ALCAM	214	WikiPathways	ApoE and miR-146 in inflammation and atherosclerosis	15	12	8	1	Q04206	Pred	0.00733129	0.0361234
Q13740	ALCAM	214	WikiPathways	Aryl Hydrocarbon Receptor	15	12	76	2	Q04206,P00533	Pred	0.00212529	0.0151269
Q13740	ALCAM	214	WikiPathways	Brain-Derived Neurotrophic Factor (BDNF) signaling	15	12	144	2	Q04206,P04629	Pred	0.00741598	0.0364386
Q13740	ALCAM	214	WikiPathways	Canonical NF-KB	15	12	8	1	Q04206	Pred	0.00733129	0.0361234
Q13740	ALCAM	214	WikiPathways	Ebola Virus Pathway on Host	15	12	124	2	Q04206,P00533	Pred	0.00554919	0.0298934
Q13740	ALCAM	214	WikiPathways	Hippo-Merlin Signaling Dysregulation	15	12	117	2	P04629,P00533	Pred	0.00495562	0.0276754
Q13740	ALCAM	214	WikiPathways	MAPK Signaling	15	12	240	3	Q04206,P04629,P00533	Pred	0.00119364	0.0098037
Q13740	ALCAM	214	WikiPathways	ncRNAs involved in STAT3 signaling in hepatocellular carcinoma	15	12	13	1	Q04206	Pred	0.0118883	0.0497171
Q13740	ALCAM	214	WikiPathways	NLR Proteins	15	12	9	1	Q04206	Pred	0.00824423	0.0391166
Q13740	ALCAM	214	WikiPathways	Osteopontin Signaling	15	12	13	1	Q04206	Pred	0.0118883	0.0497171
Q13740	ALCAM	214	WikiPathways	Pancreatic adenocarcinoma	15	12	87	2	Q04206,P00533	Pred	0.0027741	0.0183091
Q13740	ALCAM	214	WikiPathways	Pathways Regulating Hippo Signaling	15	12	95	2	P04629,P00533	Pred	0.00329749	0.020748
Q13740	ALCAM	214	WikiPathways	PI3K-Akt Signaling	15	12	333	3	Q04206,P04629,P00533	Pred	0.00304827	0.0196196
Q13740	ALCAM	214	WikiPathways	Ras Signaling	15	12	178	3	Q04206,P04629,P00533	Pred	0.000500721	0.00501985
Q13740	ALCAM	214	WikiPathways	RAC1/PAK1/p38/MMP2	15	12	68	2	Q04206,P00533	Pred	0.0017057	0.012832
Q13740	ALCAM	214	WikiPathways	Role Altered Glycolysation of MUC1 in Tumour Microenvironment	15	12	9	1	Q04206	Pred	0.00824423	0.0391166
Q13740	ALCAM	214	WikiPathways	Spinal Cord Injury	15	12	117	2	P00533,P17931	Pred	0.00495562	0.0276754
Q13740	ALCAM	214	WikiPathways	Supression of HMGB1 mediated inflammation by THBD	15	12	9	1	Q04206	Pred	0.00824423	0.0391166
Q13740	ALCAM	214	WikiPathways	TCA Cycle Nutrient Utilization and Invasiveness of Ovarian Cancer	15	12	5	1	P00533	Pred	0.00458785	0.0262118
Q13740	ALCAM	214	KEGG	Cell adhesion molecules (CAMs)	NA	NA	NA	NA	NA	Ortho	NA	NA
O94788	ALDH1A2	8854	ACSN2	APOPTOSIS	5	5	221	2	O43464,Q9Y297	Pred	0.002758	0.0182326
O94788	ALDH1A2	8854	BioCarta	wnt signaling	5	5	30	1	Q9Y297	Pred	0.011438	0.0485228
O94788	ALDH1A2	8854	EHMN	Butanoate metabolism	5	5	23	1	P05091	Pred	0.00877857	0.0407694
O94788	ALDH1A2	8854	EHMN	Propanoate metabolism	5	5	18	1	P05091	Pred	0.00687545	0.034566
O94788	ALDH1A2	8854	EHMN	Tryptophan metabolism	5	5	21	1	P05091	Pred	0.00801767	0.0383642
O94788	ALDH1A2	8854	HumanCyc	ethanol degradation II	5	5	8	1	P05091	Pred	0.00306044	0.0196428
O94788	ALDH1A2	8854	HumanCyc	ethanol degradation IV	5	5	6	1	P05091	Pred	0.00229603	0.0159556
O94788	ALDH1A2	8854	HumanCyc	noradrenaline and adrenaline degradation	5	5	12	1	P05091	Pred	0.00458785	0.0262118
O94788	ALDH1A2	8854	HumanCyc	oxidative ethanol degradation III	5	5	6	1	P05091	Pred	0.00229603	0.0159556
O94788	ALDH1A2	8854	HumanCyc	phenylethylamine degradation I	5	5	4	1	P05091	Pred	0.00153116	0.0118233
O94788	ALDH1A2	8854	HumanCyc	putrescine degradation III	5	5	10	1	P05091	Pred	0.00382438	0.0230736
O94788	ALDH1A2	8854	HumanCyc	serotonin degradation	5	5	13	1	P05091	Pred	0.00496941	0.0277127
O94788	ALDH1A2	8854	INOH	Glutamate Glutamine metabolism	5	5	26	1	P05091	Pred	0.00991904	0.0441884
O94788	ALDH1A2	8854	INOH	Histidine degradation	5	5	23	1	P05091	Known; Pred	0.00877857	0.0407694
O94788	ALDH1A2	8854	INOH	Lysine degradation	5	5	22	1	P05091	Known; Pred	0.00839818	0.0395706
O94788	ALDH1A2	8854	INOH	Propanoate metabolism	5	5	25	1	P05091	Known; Pred	0.009539	0.0431591
O94788	ALDH1A2	8854	IPAVS	beta3_integrin_mediated_Ub_for_NFkB_activation_Proteins	5	5	16	1	Q9Y297	Pred	0.00611339	0.0318923
O94788	ALDH1A2	8854	IPAVS	betaCatenin_Phosphorylation_by_CK1a_and_GSK3	5	5	9	1	Q9Y297	Pred	0.00344247	0.0213877
O94788	ALDH1A2	8854	IPAVS	GABA_Transaminase_Deficiency_Metabolite	5	5	13	1	P05091	Pred	0.00496941	0.0277127
O94788	ALDH1A2	8854	IPAVS	Hydroxyglutric_Aciduria_Metabolite	5	5	17	1	P05091	Pred	0.00649448	0.0332439
O94788	ALDH1A2	8854	KEGG	Ascorbate and aldarate metabolism	5	5	24	1	P05091	Pred	0.00915885	0.0419117
O94788	ALDH1A2	8854	KEGG	beta-Alanine metabolism	5	5	30	1	P05091	Pred	0.011438	0.0485228
O94788	ALDH1A2	8854	KEGG	Circadian rhythm	5	5	30	1	Q9Y297	Pred	0.011438	0.0485228
O94788	ALDH1A2	8854	KEGG	Histidine metabolism	5	5	22	1	P05091	Pred	0.00839818	0.0395706
O94788	ALDH1A2	8854	KEGG	Ubiquitin mediated proteolysis	5	5	137	2	Q9Y297,Q9Y2X8	Pred	0.0010707	0.00903886
O94788	ALDH1A2	8854	Panther_Pathway	5-Hydroxytryptamine_degredation	5	5	17	1	P05091	Known; Pred	0.00649448	0.0332439
O94788	ALDH1A2	8854	Panther_Pathway	Hedgehog_signaling	5	5	19	1	Q9Y297	Pred	0.00725631	0.0359275
O94788	ALDH1A2	8854	PharmGKB	Cyclophosphamide_Pathway_Pharmacodynamics	5	5	14	1	P05091	Pred	0.00535085	0.029175
O94788	ALDH1A2	8854	PharmGKB	Ifosfamide_Pathway_Pharmacodynamics	5	5	13	1	P05091	Pred	0.00496941	0.0277127
O94788	ALDH1A2	8854	PID	Alternative NF-kappaB	5	5	6	1	Q9Y297	Pred	0.00229603	0.0159556
O94788	ALDH1A2	8854	PID	Atypical NF-kappaB	5	5	14	1	Q9Y297	Pred	0.00535085	0.029175
O94788	ALDH1A2	8854	PID	Canonical NF-kappaB	5	5	23	1	Q9Y297	Pred	0.00877857	0.0407694
O94788	ALDH1A2	8854	PID	Degradation of beta catenin	5	5	18	1	Q9Y297	Pred	0.00687545	0.034566
O94788	ALDH1A2	8854	REACTOME	Antigen processing: Ubiquitination & Proteasome degradation	5	5	307	2	Q9Y297,Q9Y2X8	Pred	0.00525846	0.028859
O94788	ALDH1A2	8854	REACTOME	Class I MHC mediated antigen processing & presentation	5	5	359	2	Q9Y297,Q9Y2X8	Pred	0.00713628	0.0354927
O94788	ALDH1A2	8854	REACTOME	Ethanol oxidation	5	5	12	1	P05091	Pred	0.00458785	0.0262118
O94788	ALDH1A2	8854	REACTOME	MAP3K8 (TPL2)-dependent MAPK1/3 activation	5	5	14	1	Q9Y297	Pred	0.00535085	0.029175
O94788	ALDH1A2	8854	REACTOME	Neurotransmitter clearance	5	5	9	1	P05091	Pred	0.00344247	0.0213877
O94788	ALDH1A2	8854	REACTOME	Prolactin receptor signaling	5	5	11	1	Q9Y297	Pred	0.00420617	0.0246801
O94788	ALDH1A2	8854	stke	Hedgehog Signaling Pathway	5	5	26	1	Q9Y297	Pred	0.00991904	0.0441884
O94788	ALDH1A2	8854	SignaLink2.0	Hedgehog(non-core)	5	5	12	1	Q9Y297	Pred	0.00458785	0.0262118
O94788	ALDH1A2	8854	SignaLink2.0	WNT/Wingless(non-core)	5	5	20	1	Q9Y297	Pred	0.00763705	0.0371177
O94788	ALDH1A2	8854	SIGNOR2.0	SIGNOR-Hedgehog	5	5	14	1	Q9Y297	Pred	0.00535085	0.029175
O94788	ALDH1A2	8854	SMPDB	2-Methyl-3-Hydroxybutryl CoA Dehydrogenase Deficiency	5	5	30	1	P05091	Pred	0.011438	0.0485228
O94788	ALDH1A2	8854	SMPDB	3-hydroxyisobutyric acid dehydrogenase deficiency	5	5	30	1	P05091	Pred	0.011438	0.0485228
O94788	ALDH1A2	8854	SMPDB	3-hydroxyisobutyric aciduria	5	5	30	1	P05091	Pred	0.011438	0.0485228
O94788	ALDH1A2	8854	SMPDB	3-Hydroxy-3-Methylglutaryl-CoA Lyase Deficiency	5	5	30	1	P05091	Pred	0.011438	0.0485228
O94788	ALDH1A2	8854	SMPDB	3-Methylcrotonyl Coa Carboxylase Deficiency Type I	5	5	30	1	P05091	Pred	0.011438	0.0485228
O94788	ALDH1A2	8854	SMPDB	3-Methylglutaconic Aciduria Type I	5	5	30	1	P05091	Pred	0.011438	0.0485228
O94788	ALDH1A2	8854	SMPDB	3-Methylglutaconic Aciduria Type III	5	5	30	1	P05091	Pred	0.011438	0.0485228
O94788	ALDH1A2	8854	SMPDB	3-Methylglutaconic Aciduria Type IV	5	5	30	1	P05091	Pred	0.011438	0.0485228
O94788	ALDH1A2	8854	SMPDB	3-Phosphoglycerate dehydrogenase deficiency	5	5	26	1	P05091	Pred	0.00991904	0.0441884
O94788	ALDH1A2	8854	SMPDB	Beta-Alanine Metabolism	5	5	9	1	P05091	Pred	0.00344247	0.0213877
O94788	ALDH1A2	8854	SMPDB	Beta-Ketothiolase Deficiency	5	5	30	1	P05091	Pred	0.011438	0.0485228
O94788	ALDH1A2	8854	SMPDB	Carnosinuria, carnosinemia	5	5	9	1	P05091	Pred	0.00344247	0.0213877
O94788	ALDH1A2	8854	SMPDB	Dihydropyrimidine Dehydrogenase Deficiency (DHPD)	5	5	26	1	P05091	Pred	0.00991904	0.0441884
O94788	ALDH1A2	8854	SMPDB	Dimethylglycine Dehydrogenase Deficiency	5	5	26	1	P05091	Pred	0.00991904	0.0441884
O94788	ALDH1A2	8854	SMPDB	Disulfiram Action Pathway	5	5	25	1	P05091	Pred	0.009539	0.0431591
O94788	ALDH1A2	8854	SMPDB	Ethanol Degradation	5	5	7	1	P05091	Pred	0.0026783	0.0178825
O94788	ALDH1A2	8854	SMPDB	GABA-Transaminase Deficiency	5	5	9	1	P05091	Pred	0.00344247	0.0213877
O94788	ALDH1A2	8854	SMPDB	Glycine and Serine Metabolism	5	5	26	1	P05091	Pred	0.00991904	0.0441884
O94788	ALDH1A2	8854	SMPDB	Histidine Metabolism	5	5	14	1	P05091	Pred	0.00535085	0.029175
O94788	ALDH1A2	8854	SMPDB	Histidinemia	5	5	14	1	P05091	Pred	0.00535085	0.029175
O94788	ALDH1A2	8854	SMPDB	Hyperglycinemia, non-ketotic	5	5	26	1	P05091	Pred	0.00991904	0.0441884
O94788	ALDH1A2	8854	SMPDB	Isobutyryl-coa dehydrogenase deficiency	5	5	30	1	P05091	Pred	0.011438	0.0485228
O94788	ALDH1A2	8854	SMPDB	Isovaleric acidemia	5	5	30	1	P05091	Pred	0.011438	0.0485228
O94788	ALDH1A2	8854	SMPDB	Isovaleric Aciduria	5	5	30	1	P05091	Pred	0.011438	0.0485228
O94788	ALDH1A2	8854	SMPDB	Leigh Syndrome	5	5	22	1	P05091	Pred	0.00839818	0.0395706
O94788	ALDH1A2	8854	SMPDB	Maple Syrup Urine Disease	5	5	30	1	P05091	Pred	0.011438	0.0485228
O94788	ALDH1A2	8854	SMPDB	Methylmalonate Semialdehyde Dehydrogenase Deficiency	5	5	30	1	P05091	Pred	0.011438	0.0485228
O94788	ALDH1A2	8854	SMPDB	Methylmalonic Aciduria	5	5	30	1	P05091	Pred	0.011438	0.0485228
O94788	ALDH1A2	8854	SMPDB	Non Ketotic Hyperglycinemia	5	5	26	1	P05091	Pred	0.00991904	0.0441884
O94788	ALDH1A2	8854	SMPDB	Oxidation of Branched Chain Fatty Acids	5	5	12	1	P05091	Pred	0.00458785	0.0262118
O94788	ALDH1A2	8854	SMPDB	Primary hyperoxaluria II, PH2	5	5	22	1	P05091	Pred	0.00839818	0.0395706
O94788	ALDH1A2	8854	SMPDB	Propionic Acidemia	5	5	30	1	P05091	Pred	0.011438	0.0485228
O94788	ALDH1A2	8854	SMPDB	Pyruvate Decarboxylase E1 Component Deficiency (PDHE1 Deficiency)	5	5	22	1	P05091	Pred	0.00839818	0.0395706
O94788	ALDH1A2	8854	SMPDB	Pyruvate Dehydrogenase Complex Deficiency	5	5	22	1	P05091	Pred	0.00839818	0.0395706
O94788	ALDH1A2	8854	SMPDB	Pyruvate kinase deficiency	5	5	22	1	P05091	Pred	0.00839818	0.0395706
O94788	ALDH1A2	8854	SMPDB	Pyruvate Metabolism	5	5	22	1	P05091	Pred	0.00839818	0.0395706
O94788	ALDH1A2	8854	SMPDB	Sarcosinemia	5	5	26	1	P05091	Pred	0.00991904	0.0441884
O94788	ALDH1A2	8854	SMPDB	Tryptophan Metabolism	5	5	19	1	P05091	Pred	0.00725631	0.0359275
O94788	ALDH1A2	8854	SMPDB	Ureidopropionase deficiency	5	5	9	1	P05091	Pred	0.00344247	0.0213877
O94788	ALDH1A2	8854	SMPDB	Valine, Leucine and Isoleucine Degradation	5	5	30	1	P05091	Pred	0.011438	0.0485228
O94788	ALDH1A2	8854	UniProt_Pathways	Alcohol metabolism; ethanol degradation	5	5	4	1	P05091	Pred	0.00153116	0.0118233
O94788	ALDH1A2	8854	UniProt_Pathways	Protein modification; protein ubiquitination	5	5	398	2	Q9Y297,Q9Y2X8	Pred	0.00872038	0.040576
O94788	ALDH1A2	8854	WikiPathways	Ethanol effects on histone modifications	5	5	31	1	P05091	Known; Pred	0.0118175	0.049562
O94788	ALDH1A2	8854	WikiPathways	Fatty Acid Omega Oxidation	5	5	15	1	P05091	Pred	0.00573218	0.0305334
O94788	ALDH1A2	8854	WikiPathways	Nanomaterial induced apoptosis	5	5	20	1	O43464	Pred	0.00763705	0.0371177
O94788	ALDH1A2	8854	HumanCyc	retinoate biosynthesis I	NA	NA	NA	NA	NA	Ortho	NA	NA
O94788	ALDH1A2	8854	INOH	Pyruvate metabolism	NA	NA	NA	NA	NA	Ortho	NA	NA
O94788	ALDH1A2	8854	INOH	Tryptophan degradation	NA	NA	NA	NA	NA	Ortho	NA	NA
O94788	ALDH1A2	8854	INOH	Valine Leucine Isoleucine degradation	NA	NA	NA	NA	NA	Ortho	NA	NA
O94788	ALDH1A2	8854	KEGG	Retinol metabolism	NA	NA	NA	NA	NA	Ortho	NA	NA
O94788	ALDH1A2	8854	REACTOME	RA biosynthesis	NA	NA	NA	NA	NA	Ortho	NA	NA
O94788	ALDH1A2	8854	REACTOME	Signal Transduction	NA	NA	NA	NA	NA	Ortho	NA	NA
O94788	ALDH1A2	8854	REACTOME	Signaling by Nuclear Receptors	NA	NA	NA	NA	NA	Ortho	NA	NA
O94788	ALDH1A2	8854	REACTOME	Signaling by Retinoic Acid	NA	NA	NA	NA	NA	Ortho	NA	NA
O94788	ALDH1A2	8854	SMPDB	Retinol Metabolism	NA	NA	NA	NA	NA	Ortho	NA	NA
O94788	ALDH1A2	8854	SMPDB	Vitamin A Deficiency	NA	NA	NA	NA	NA	Ortho	NA	NA
O94788	ALDH1A2	8854	UniProt_Pathways	Cofactor metabolism; retinol metabolism	NA	NA	NA	NA	NA	Ortho	NA	NA
O94788	ALDH1A2	8854	WikiPathways	Tryptophan metabolism	NA	NA	NA	NA	NA	Ortho	NA	NA
O94788	ALDH1A2	8854	WikiPathways	Vitamin A and Carotenoid Metabolism	NA	NA	NA	NA	NA	Ortho	NA	NA
P09972	ALDOC	230	ACSN2	GLUCOSE_METABOLISM	72	68	114	6	P07205,P00558,P04075,P15259,P18669,P14618	Known; Pred	2.73549e-05	0.00048049
P09972	ALDOC	230	ACSN2	METABOLIC	72	68	19	2	P04179,P14618	Pred	0.00431657	0.0250968
P09972	ALDOC	230	ACSN2	MITOCHONDRIAL_METABOLISM	72	68	328	11	P09622,P04179,O43181,P07205,P07954,P00558,P04075,P15259,P18669,Q99798,P14618	Known; Pred	9.08611e-07	2.69112e-05
P09972	ALDOC	230	ACSN2	MITOCHONDRIAL_PERMEABILITY_TRANSITION	72	68	13	2	P12532,P17540	Pred	0.00200905	0.0144982
P09972	ALDOC	230	ACSN2	OXIDATIVE_PHOSPHOYLATION_AND_TCA_CYCLE	72	68	162	6	P09622,P04179,O43181,P07954,Q99798,P14618	Pred	0.000192891	0.00235937
P09972	ALDOC	230	ACSN2	RCD_GENES	72	68	130	4	P00558,P04075,P0DMV8,P14618	Pred	0.00467424	0.0265418
P09972	ALDOC	230	BioCarta	cdk regulation of dna replication	72	68	18	2	P49736,P24941	Pred	0.00387518	0.0232855
P09972	ALDOC	230	BioCarta	cell cycle: g1/s check point	72	68	24	2	Q13485,P24941	Pred	0.00685128	0.034547
P09972	ALDOC	230	BioCarta	erythropoietin mediated neuroprotection through nf-kb	72	68	13	2	P04179,Q92905	Pred	0.00200905	0.0144982
P09972	ALDOC	230	BioCarta	nfkb activation by nontypeable hemophilus influenzae	72	68	29	2	Q13485,P46734	Pred	0.00991111	0.0441884
P09972	ALDOC	230	EHMN	Glycine, serine, alanine and threonine metabolism	72	68	75	5	P09622,P12532,P12277,P17540,Q9HC38	Pred	4.29747e-05	0.000696702
P09972	ALDOC	230	EHMN	Glycolysis and Gluconeogenesis	72	68	66	4	P09622,P07205,P18669,P14618	Pred	0.000380426	0.0040448
P09972	ALDOC	230	EHMN	TCA cycle	72	68	30	3	P09622,P07954,Q99798	Pred	0.000496085	0.00498117
P09972	ALDOC	230	HumanCyc	<i>myo</i>-inositol <i>de novo</i> biosynthesis	72	68	4	2	O14732,Q9NPH2	Pred	0.0001593	0.00202149
P09972	ALDOC	230	HumanCyc	creatine-phosphate biosynthesis	72	68	5	3	P12532,P12277,P17540	Pred	1.34137e-06	3.75777e-05
P09972	ALDOC	230	HumanCyc	epoxysqualene biosynthesis	72	68	2	1	Q14534	Pred	0.0103899	0.0455581
P09972	ALDOC	230	HumanCyc	gluconeogenesis	72	68	24	5	P07205,P00558,P04075,P15259,P18669	Known; Pred	1.29923e-07	4.95692e-06
P09972	ALDOC	230	HumanCyc	glycine/serine biosynthesis	72	68	2	1	P34897	Pred	0.0103899	0.0455581
P09972	ALDOC	230	HumanCyc	glycolysis	72	68	24	6	P07205,P00558,P04075,P15259,P18669,P14618	Known; Pred	1.99222e-09	1.20623e-07
P09972	ALDOC	230	HumanCyc	isoleucine degradation	72	68	12	2	P09622,Q99714	Pred	0.0017057	0.012832
P09972	ALDOC	230	HumanCyc	Rapoport-Luebering glycolytic shunt	72	68	4	2	P15259,P18669	Pred	0.0001593	0.00202149
P09972	ALDOC	230	HumanCyc	superpathway of conversion of glucose to acetyl CoA and entry into the TCA cycle	72	68	47	9	P09622,P07205,P07954,P00558,P04075,P15259,P18669,Q99798,P14618	Known; Pred	1.89839e-12	2.08112e-10
P09972	ALDOC	230	HumanCyc	superpathway of pyrimidine deoxyribonucleotides <i>de novo</i> biosynthesis	72	68	20	2	P33316,P11172	Pred	0.00478013	0.0269953
P09972	ALDOC	230	HumanCyc	TCA cycle	72	68	19	3	P09622,P07954,Q99798	Pred	0.000123355	0.00164459
P09972	ALDOC	230	HumanCyc	UMP biosynthesis	72	68	2	1	P11172	Pred	0.0103899	0.0455581
P09972	ALDOC	230	INOH	Arginine Proline metabolism	72	68	54	4	P07954,P12532,P12277,P17540	Pred	0.000174944	0.00217979
P09972	ALDOC	230	INOH	Citrate cycle	72	68	32	4	P09622,P07954,Q99798,P14618	Pred	2.16815e-05	0.000396373
P09972	ALDOC	230	INOH	Folate metabolism	72	68	30	2	P34897,P14618	Pred	0.0105836	0.0461927
P09972	ALDOC	230	INOH	Glycolysis Gluconeogenesis	72	68	45	6	P07205,P00558,P04075,P15259,P18669,P14618	Known; Pred	1.10664e-07	4.30417e-06
P09972	ALDOC	230	INOH	Pentose phosphate cycle	72	68	24	2	P04075,P11172	Known; Pred	0.00685128	0.034547
P09972	ALDOC	230	INOH	Pyruvate metabolism	72	68	34	3	P09622,Q04760,P14618	Pred	0.000720373	0.00664831
P09972	ALDOC	230	IPAVS	perk	72	68	23	2	P36969,P30044	Pred	0.00630142	0.0325834
P09972	ALDOC	230	KEGG	Arginine and proline metabolism	72	68	48	3	P12532,P12277,P17540	Pred	0.00197664	0.0143285
P09972	ALDOC	230	KEGG	Central carbon metabolism in cancer	72	68	65	4	P04629,P15259,P18669,P14618	Pred	0.000358768	0.00386357
P09972	ALDOC	230	KEGG	Citrate cycle (TCA cycle)	72	68	30	3	P09622,P07954,Q99798	Pred	0.000496085	0.00498117
P09972	ALDOC	230	KEGG	FoxO signaling	72	68	129	4	P04179,Q13485,Q9H0R8,P24941	Pred	0.00454801	0.0261005
P09972	ALDOC	230	KEGG	Glycine, serine and threonine metabolism	72	68	39	4	P09622,P15259,P18669,P34897	Pred	4.82504e-05	0.00076627
P09972	ALDOC	230	KEGG	Glycolysis / Gluconeogenesis	72	68	66	7	P09622,P07205,P00558,P04075,P15259,P18669,P14618	Known; Pred	4.62777e-08	1.98707e-06
P09972	ALDOC	230	KEGG	Glyoxylate and dicarboxylate metabolism	72	68	30	3	P09622,P34897,Q99798	Pred	0.000496085	0.00498117
P09972	ALDOC	230	KEGG	Influenza A	72	68	169	4	Q9UBU9,P0DMV8,P78406,P46734	Pred	0.0116069	0.0489793
P09972	ALDOC	230	KEGG	Protein processing in endoplasmic reticulum	72	68	160	4	Q9UNZ2,P0DMV8,Q8NBS9,P49257	Pred	0.00963493	0.0433935
P09972	ALDOC	230	KEGG	Pyruvate metabolism	72	68	39	4	P09622,P07954,Q04760,P14618	Pred	4.82504e-05	0.00076627
P09972	ALDOC	230	NetPath	EGFR1	72	68	455	9	O14939,O43707,P04075,P18669,P37802,P42858,P46734,P24941,P14618	Pred	0.000556045	0.00544541
P09972	ALDOC	230	NetPath	TGF_beta_Receptor	72	68	173	6	Q92905,Q12931,Q13485,Q01844,P46734,P24941	Pred	0.000275233	0.00313166
P09972	ALDOC	230	Panther_Pathway	Glycolysis	72	68	17	4	P00558,P04075,P15259,P14618	Pred	1.52195e-06	4.18964e-05
P09972	ALDOC	230	Panther_Pathway	TCA_cycle	72	68	10	2	P07954,Q99798	Pred	0.00117083	0.00966257
P09972	ALDOC	230	PharmGKB	Abacavir_Pathway_Pharmacokinetics_Pharmacodynamics	72	68	13	3	P00558,P12277,P14618	Pred	3.72329e-05	0.000619852
P09972	ALDOC	230	PID	BARD1 signaling events	72	68	29	2	Q01844,P24941	Pred	0.00991111	0.0441884
P09972	ALDOC	230	PID	HIF-1-alpha transcription factor network	72	68	66	5	P00558,P04075,Q92905,Q13485,P14618	Pred	2.30715e-05	0.000416942
P09972	ALDOC	230	PID	Regulation of CDC42 activity	72	68	30	2	Q68EM7,P52565	Pred	0.0105836	0.0461927
P09972	ALDOC	230	REACTOME	activated TAK1 mediates p38 MAPK activation	72	68	23	2	P0CG48,P46734	Pred	0.00630142	0.0325834
P09972	ALDOC	230	REACTOME	Branched-chain amino acid catabolism	72	68	23	2	P09622,Q99714	Pred	0.00630142	0.0325834
P09972	ALDOC	230	REACTOME	Cellular response to heat stress	72	68	88	3	O95817,P0DMV8,P78406	Pred	0.0108183	0.0468532
P09972	ALDOC	230	REACTOME	Cellular responses to external stimuli	72	68	500	9	P04179,O95817,P0DMV8,P78406,Q9HCE1,Q9H0R8,P0CG48,P46734,P24941	Pred	0.00108752	0.0091293
P09972	ALDOC	230	REACTOME	Cellular responses to stress	72	68	415	8	P04179,O95817,P0DMV8,P78406,Q9HCE1,P0CG48,P46734,P24941	Pred	0.00135682	0.0108024
P09972	ALDOC	230	REACTOME	Citric acid cycle (TCA cycle)	72	68	22	4	P09622,P07954,Q6P587,Q99798	Pred	4.58686e-06	0.000107136
P09972	ALDOC	230	REACTOME	DNA Replication Pre-Initiation	72	68	83	3	P49736,P0CG48,P24941	Pred	0.00922632	0.042145
P09972	ALDOC	230	REACTOME	Downregulation of SMAD2/3:SMAD4 transcriptional activity	72	68	22	2	Q13485,P0CG48	Pred	0.00577278	0.0306985
P09972	ALDOC	230	REACTOME	Export of Viral Ribonucleoproteins from Nucleus	72	68	30	2	P0DMV8,P78406	Pred	0.0105836	0.0461927
P09972	ALDOC	230	REACTOME	Gluconeogenesis	72	68	32	5	P07205,P00558,P04075,P15259,P18669	Known; Pred	5.96042e-07	1.86988e-05
P09972	ALDOC	230	REACTOME	Glucose metabolism	72	68	76	6	P07205,P00558,P04075,P15259,P18669,P78406	Known; Pred	2.61771e-06	6.65342e-05
P09972	ALDOC	230	REACTOME	Glycolysis	72	68	58	6	P07205,P00558,P04075,P15259,P18669,P78406	Known; Pred	5.21536e-07	1.66715e-05
P09972	ALDOC	230	REACTOME	Metabolism	72	68	1793	27	P09622,O14732,O14939,O43181,P07205,P07954,P00558,P04075,P15259,P18669,P12532,P36969,Q9BV57,Q99714,Q04760,Q8N335,P78406,Q6P587,P34897,P11172,P12277,Q14534,P0CG48,P17540,Q99798,Q9NPH2,Q01469	Known; Pred	9.83667e-08	3.88011e-06
P09972	ALDOC	230	REACTOME	Metabolism of amino acids and derivatives	72	68	240	6	P09622,P12532,Q9BV57,Q99714,P12277,P17540	Pred	0.00153221	0.0118256
P09972	ALDOC	230	REACTOME	Metabolism of carbohydrates	72	68	254	7	P07205,P00558,P04075,P15259,P18669,P78406,P0CG48	Known; Pred	0.000342473	0.00372012
P09972	ALDOC	230	REACTOME	Metabolism of polyamines	72	68	79	4	P12532,Q9BV57,P12277,P17540	Pred	0.000753856	0.00689241
P09972	ALDOC	230	REACTOME	Oncogene Induced Senescence	72	68	32	2	Q9HCE1,P0CG48	Pred	0.0119874	0.0499873
P09972	ALDOC	230	REACTOME	Orc1 removal from chromatin	72	68	69	3	P49736,P0CG48,P24941	Pred	0.00553996	0.0298547
P09972	ALDOC	230	REACTOME	Platelet degranulation	72	68	120	4	O43707,P04075,P37802,Q9NTK5	Pred	0.00351399	0.0217156
P09972	ALDOC	230	REACTOME	Pyruvate metabolism	72	68	28	2	P09622,Q04760	Pred	0.00925849	0.0422535
P09972	ALDOC	230	REACTOME	Pyruvate metabolism and Citric Acid (TCA) cycle	72	68	52	5	P09622,P07954,Q04760,Q6P587,Q99798	Pred	7.09781e-06	0.000155229
P09972	ALDOC	230	REACTOME	Regulation of HSF1-mediated heat shock response	72	68	68	3	O95817,P0DMV8,P78406	Pred	0.0053187	0.0290695
P09972	ALDOC	230	REACTOME	Response to elevated platelet cytosolic Ca2+	72	68	125	4	O43707,P04075,P37802,Q9NTK5	Pred	0.0040661	0.024107
P09972	ALDOC	230	REACTOME	SMAD2/SMAD3:SMAD4 heterotrimer regulates transcription	72	68	32	2	Q13485,P0CG48	Pred	0.0119874	0.0499873
P09972	ALDOC	230	REACTOME	Switching of origins to a post-replicative state	72	68	88	3	P49736,P0CG48,P24941	Pred	0.0108183	0.0468532
P09972	ALDOC	230	REACTOME	Synthesis of IP2, IP, and Ins in the cytosol	72	68	12	2	O14732,Q9NPH2	Pred	0.0017057	0.012832
P09972	ALDOC	230	REACTOME	TGF-beta receptor signaling activates SMADs	72	68	22	2	Q13485,P0CG48	Pred	0.00577278	0.0306985
P09972	ALDOC	230	REACTOME	The citric acid (TCA) cycle and respiratory electron transport	72	68	169	6	P09622,O43181,P07954,Q04760,Q6P587,Q99798	Pred	0.0002426	0.00283228
P09972	ALDOC	230	REACTOME	Transport of the SLBP independent Mature mRNA	72	68	32	2	Q9UBU9,P78406	Pred	0.0119874	0.0499873
P09972	ALDOC	230	systems-biology.org	adipocyte_v2.1	72	68	378	9	P07954,P00558,P04075,P15259,P18669,P61764,P46734,Q99798,P14618	Known; Pred	0.000141538	0.00183928
P09972	ALDOC	230	systems-biology.org	beta_cell_v2.3	72	68	481	9	P04179,P07954,P00558,P04075,P15259,P18669,P46734,Q99798,P14618	Known; Pred	0.000827421	0.00740439
P09972	ALDOC	230	systems-biology.org	hepatocyte_v2.9	72	68	410	9	P04179,P07954,P00558,P04075,P15259,P18669,P46734,Q99798,P14618	Known; Pred	0.000259797	0.00299114
P09972	ALDOC	230	systems-biology.org	Macrophage_Map_Update_ver2_re	72	68	680	13	O14939,P04179,O43181,P07954,P00558,P04075,P15259,P18669,P36969,Q13485,P46734,Q99798,P14618	Known; Pred	4.08216e-05	0.000668314
P09972	ALDOC	230	systems-biology.org	Skeletal_muscle_v2.9	72	68	433	10	P04179,P07954,P00558,P04075,P15259,P18669,P61764,P46734,Q99798,P14618	Known; Pred	7.53678e-05	0.00110457
P09972	ALDOC	230	SIGNOR2.0	SIGNOR-TGFb	72	68	30	2	Q13485,P46734	Pred	0.0105836	0.0461927
P09972	ALDOC	230	SMPDB	2-ketoglutarate dehydrogenase complex deficiency	72	68	21	3	P09622,P07954,Q99798	Pred	0.000168053	0.00210975
P09972	ALDOC	230	SMPDB	2-Methyl-3-Hydroxybutryl CoA Dehydrogenase Deficiency	72	68	30	2	P09622,Q99714	Pred	0.0105836	0.0461927
P09972	ALDOC	230	SMPDB	3-hydroxyisobutyric acid dehydrogenase deficiency	72	68	30	2	P09622,Q99714	Pred	0.0105836	0.0461927
P09972	ALDOC	230	SMPDB	3-hydroxyisobutyric aciduria	72	68	30	2	P09622,Q99714	Pred	0.0105836	0.0461927
P09972	ALDOC	230	SMPDB	3-Hydroxy-3-Methylglutaryl-CoA Lyase Deficiency	72	68	30	2	P09622,Q99714	Pred	0.0105836	0.0461927
P09972	ALDOC	230	SMPDB	3-Methylcrotonyl Coa Carboxylase Deficiency Type I	72	68	30	2	P09622,Q99714	Pred	0.0105836	0.0461927
P09972	ALDOC	230	SMPDB	3-Methylglutaconic Aciduria Type I	72	68	30	2	P09622,Q99714	Pred	0.0105836	0.0461927
P09972	ALDOC	230	SMPDB	3-Methylglutaconic Aciduria Type III	72	68	30	2	P09622,Q99714	Pred	0.0105836	0.0461927
P09972	ALDOC	230	SMPDB	3-Methylglutaconic Aciduria Type IV	72	68	30	2	P09622,Q99714	Pred	0.0105836	0.0461927
P09972	ALDOC	230	SMPDB	3-Phosphoglycerate dehydrogenase deficiency	72	68	26	2	P09622,P34897	Pred	0.00801379	0.0383642
P09972	ALDOC	230	SMPDB	Beta-Ketothiolase Deficiency	72	68	30	2	P09622,Q99714	Pred	0.0105836	0.0461927
P09972	ALDOC	230	SMPDB	Citric Acid Cycle	72	68	21	3	P09622,P07954,Q99798	Pred	0.000168053	0.00210975
P09972	ALDOC	230	SMPDB	Congenital lactic acidosis	72	68	21	3	P09622,P07954,Q99798	Pred	0.000168053	0.00210975
P09972	ALDOC	230	SMPDB	Dihydropyrimidine Dehydrogenase Deficiency (DHPD)	72	68	26	2	P09622,P34897	Pred	0.00801379	0.0383642
P09972	ALDOC	230	SMPDB	Dimethylglycine Dehydrogenase Deficiency	72	68	26	2	P09622,P34897	Pred	0.00801379	0.0383642
P09972	ALDOC	230	SMPDB	Fanconi-bickel syndrome	72	68	15	3	P04075,P15259,P18669	Pred	5.87934e-05	0.000901627
P09972	ALDOC	230	SMPDB	Fructose-1,6-diphosphatase deficiency	72	68	22	3	P04075,P15259,P18669	Pred	0.000193863	0.00236814
P09972	ALDOC	230	SMPDB	Fumarase deficiency	72	68	21	3	P09622,P07954,Q99798	Pred	0.000168053	0.00210975
P09972	ALDOC	230	SMPDB	Gluconeogenesis	72	68	22	3	P04075,P15259,P18669	Pred	0.000193863	0.00236814
P09972	ALDOC	230	SMPDB	Glutaminolysis and Cancer	72	68	37	3	P09622,P07954,Q99798	Pred	0.000925001	0.0080708
P09972	ALDOC	230	SMPDB	Glycine and Serine Metabolism	72	68	26	2	P09622,P34897	Pred	0.00801379	0.0383642
P09972	ALDOC	230	SMPDB	Glycogen Storage Disease Type 1A (GSD1A) or Von Gierke Disease	72	68	22	3	P04075,P15259,P18669	Pred	0.000193863	0.00236814
P09972	ALDOC	230	SMPDB	Glycogenosis, Type IB	72	68	22	3	P04075,P15259,P18669	Pred	0.000193863	0.00236814
P09972	ALDOC	230	SMPDB	Glycogenosis, Type IC	72	68	22	3	P04075,P15259,P18669	Pred	0.000193863	0.00236814
P09972	ALDOC	230	SMPDB	Glycolysis	72	68	15	3	P04075,P15259,P18669	Pred	5.87934e-05	0.000901627
P09972	ALDOC	230	SMPDB	Hyperglycinemia, non-ketotic	72	68	26	2	P09622,P34897	Pred	0.00801379	0.0383642
P09972	ALDOC	230	SMPDB	Isobutyryl-coa dehydrogenase deficiency	72	68	30	2	P09622,Q99714	Pred	0.0105836	0.0461927
P09972	ALDOC	230	SMPDB	Isovaleric acidemia	72	68	30	2	P09622,Q99714	Pred	0.0105836	0.0461927
P09972	ALDOC	230	SMPDB	Isovaleric Aciduria	72	68	30	2	P09622,Q99714	Pred	0.0105836	0.0461927
P09972	ALDOC	230	SMPDB	Leigh Syndrome	72	68	22	2	P09622,Q04760	Pred	0.00577278	0.0306985
P09972	ALDOC	230	SMPDB	Maple Syrup Urine Disease	72	68	30	2	P09622,Q99714	Pred	0.0105836	0.0461927
P09972	ALDOC	230	SMPDB	Methylmalonate Semialdehyde Dehydrogenase Deficiency	72	68	30	2	P09622,Q99714	Pred	0.0105836	0.0461927
P09972	ALDOC	230	SMPDB	Methylmalonic Aciduria	72	68	30	2	P09622,Q99714	Pred	0.0105836	0.0461927
P09972	ALDOC	230	SMPDB	Mitochondrial complex II deficiency	72	68	21	3	P09622,P07954,Q99798	Pred	0.000168053	0.00210975
P09972	ALDOC	230	SMPDB	Non Ketotic Hyperglycinemia	72	68	26	2	P09622,P34897	Pred	0.00801379	0.0383642
P09972	ALDOC	230	SMPDB	Phosphoenolpyruvate carboxykinase deficiency 1 (PEPCK1)	72	68	22	3	P04075,P15259,P18669	Pred	0.000193863	0.00236814
P09972	ALDOC	230	SMPDB	Primary hyperoxaluria II, PH2	72	68	22	2	P09622,Q04760	Pred	0.00577278	0.0306985
P09972	ALDOC	230	SMPDB	Propionic Acidemia	72	68	30	2	P09622,Q99714	Pred	0.0105836	0.0461927
P09972	ALDOC	230	SMPDB	Pyruvate dehydrogenase deficiency (E2)	72	68	21	3	P09622,P07954,Q99798	Pred	0.000168053	0.00210975
P09972	ALDOC	230	SMPDB	Pyruvate dehydrogenase deficiency (E3)	72	68	21	3	P09622,P07954,Q99798	Pred	0.000168053	0.00210975
P09972	ALDOC	230	SMPDB	Pyruvate Decarboxylase E1 Component Deficiency (PDHE1 Deficiency)	72	68	22	2	P09622,Q04760	Pred	0.00577278	0.0306985
P09972	ALDOC	230	SMPDB	Pyruvate Dehydrogenase Complex Deficiency	72	68	22	2	P09622,Q04760	Pred	0.00577278	0.0306985
P09972	ALDOC	230	SMPDB	Pyruvate kinase deficiency	72	68	22	2	P09622,Q04760	Pred	0.00577278	0.0306985
P09972	ALDOC	230	SMPDB	Pyruvate Metabolism	72	68	22	2	P09622,Q04760	Pred	0.00577278	0.0306985
P09972	ALDOC	230	SMPDB	Sarcosinemia	72	68	26	2	P09622,P34897	Pred	0.00801379	0.0383642
P09972	ALDOC	230	SMPDB	SMPDB	72	68	38	3	P04075,P15259,P18669	Pred	0.00100056	0.00857682
P09972	ALDOC	230	SMPDB	The oncogenic action of 2-hydroxyglutarate	72	68	27	3	P09622,P07954,Q99798	Pred	0.000361416	0.003885
P09972	ALDOC	230	SMPDB	The oncogenic action of D-2-hydroxyglutarate in Hydroxygluaricaciduria	72	68	30	3	P09622,P07954,Q99798	Pred	0.000496085	0.00498117
P09972	ALDOC	230	SMPDB	The oncogenic action of Fumarate	72	68	31	3	P09622,P07954,Q99798	Pred	0.000547197	0.00538003
P09972	ALDOC	230	SMPDB	The oncogenic action of L-2-hydroxyglutarate in Hydroxygluaricaciduria	72	68	29	3	P09622,P07954,Q99798	Pred	0.000448142	0.00460045
P09972	ALDOC	230	SMPDB	The oncogenic action of Succinate	72	68	31	3	P09622,P07954,Q99798	Pred	0.000547197	0.00538003
P09972	ALDOC	230	SMPDB	Triosephosphate isomerase	72	68	22	3	P04075,P15259,P18669	Pred	0.000193863	0.00236814
P09972	ALDOC	230	SMPDB	Valine, Leucine and Isoleucine Degradation	72	68	30	2	P09622,Q99714	Pred	0.0105836	0.0461927
P09972	ALDOC	230	SMPDB	Warburg Effect	72	68	45	6	P09622,P07954,P00558,P15259,Q99798,P14618	Pred	1.10664e-07	4.30417e-06
P09972	ALDOC	230	UniProt_Pathways	Carbohydrate degradation; glycolysis	72	68	18	4	P07205,P00558,P04075,P14618	Known; Pred	1.94912e-06	5.1731e-05
P09972	ALDOC	230	UniProt_Pathways	Carbohydrate metabolism; tricarboxylic acid cycle	72	68	10	2	P07954,Q99798	Pred	0.00117083	0.00966257
P09972	ALDOC	230	UniProt_Pathways	Polyol metabolism; myo-inositol biosynthesis	72	68	4	2	O14732,Q9NPH2	Pred	0.0001593	0.00202149
P09972	ALDOC	230	UniProt_Pathways	Pyrimidine metabolism; dUMP biosynthesis	72	68	1	1	P33316	Pred	0.00520833	0.0286432
P09972	ALDOC	230	UniProt_Pathways	Secondary metabolite metabolism; methylglyoxal degradation	72	68	2	1	Q04760	Pred	0.0103899	0.0455581
P09972	ALDOC	230	WikiPathways	Amino Acid metabolism	72	68	89	5	P09622,P07954,Q96GW9,Q99798,P14618	Pred	9.77035e-05	0.00136256
P09972	ALDOC	230	WikiPathways	Cori Cycle	72	68	16	3	P07205,P00558,P18669	Pred	7.20915e-05	0.00106441
P09972	ALDOC	230	WikiPathways	DNA Replication	72	68	42	3	P49736,P0CG48,P24941	Pred	0.00134151	0.0107042
P09972	ALDOC	230	WikiPathways	Folate Metabolism	72	68	65	3	P04179,P36969,P34897	Pred	0.00468734	0.0266046
P09972	ALDOC	230	WikiPathways	Glycolysis and Gluconeogenesis	72	68	45	7	P09622,P07205,P00558,P04075,P15259,P18669,P14618	Known; Pred	2.93898e-09	1.70747e-07
P09972	ALDOC	230	WikiPathways	Metabolic reprogramming in colon cancer	72	68	42	6	P07954,P00558,P18669,P34897,Q99798,P14618	Pred	7.21496e-08	2.94813e-06
P09972	ALDOC	230	WikiPathways	One carbon metabolism and related	72	68	50	3	P04179,P36969,P34897	Pred	0.00222339	0.0155988
P09972	ALDOC	230	WikiPathways	Pathways in clear cell renal cell carcinoma	72	68	84	5	P07205,P00558,P04075,P34897,P14618	Known; Pred	7.41414e-05	0.00108951
P09972	ALDOC	230	WikiPathways	Selenium Micronutrient Network	72	68	82	3	P04179,P36969,P30044	Pred	0.00892565	0.0412652
P09972	ALDOC	230	WikiPathways	TCA Cycle (aka Krebs or citric acid cycle)	72	68	18	3	P09622,P07954,Q99798	Pred	0.000104266	0.00143689
P09972	ALDOC	230	WikiPathways	TCA Cycle and Deficiency of Pyruvate Dehydrogenase complex (PDHc)	72	68	16	2	P09622,P07954	Pred	0.00305984	0.0196428
P09972	ALDOC	230	WikiPathways	TGF-beta Signaling	72	68	132	4	Q92905,Q12931,Q13485,P46734	Pred	0.00493375	0.0275839
P09972	ALDOC	230	WikiPathways	Vitamin D in inflammatory diseases	72	68	22	2	Q13485,P46734	Pred	0.00577278	0.0306985
P09972	ALDOC	230	HumanCyc	sucrose degradation	NA	NA	NA	NA	NA	Ortho	NA	NA
P09972	ALDOC	230	INOH	Fructose Mannose metabolism	NA	NA	NA	NA	NA	Ortho	NA	NA
P09972	ALDOC	230	KEGG	Fructose and mannose metabolism	NA	NA	NA	NA	NA	Ortho	NA	NA
P09972	ALDOC	230	KEGG	Pentose phosphate	NA	NA	NA	NA	NA	Ortho	NA	NA
P09972	ALDOC	230	Panther_Pathway	Fructose_galactose_metabolism	NA	NA	NA	NA	NA	Ortho	NA	NA
P09972	ALDOC	230	REACTOME	Immune System	NA	NA	NA	NA	NA	Ortho	NA	NA
P09972	ALDOC	230	REACTOME	Innate Immune System	NA	NA	NA	NA	NA	Ortho	NA	NA
P09972	ALDOC	230	REACTOME	Neutrophil degranulation	NA	NA	NA	NA	NA	Ortho	NA	NA
Q96F25	ALG14	199857	EHMN	Linoleate metabolism	2	2	60	1	Q9Y5Q0	Pred	0.00917041	0.0419339
Q96F25	ALG14	199857	EHMN	Omega-3 fatty acid metabolism	2	2	16	1	Q9Y5Q0	Pred	0.00244957	0.0167327
Q96F25	ALG14	199857	EHMN	Omega-6 fatty acid metabolism	2	2	28	1	Q9Y5Q0	Pred	0.00428478	0.0249678
Q96F25	ALG14	199857	REACTOME	AURKA Activation by TPX2	2	2	71	1	Q99871	Pred	0.0108471	0.0469434
Q96F25	ALG14	199857	REACTOME	Loss of Nlp from mitotic centrosomes	2	2	68	1	Q99871	Pred	0.0103899	0.0455581
Q96F25	ALG14	199857	REACTOME	Loss of proteins required for interphase microtubule organization from the centrosome	2	2	68	1	Q99871	Pred	0.0103899	0.0455581
Q96F25	ALG14	199857	UniProt_Pathways	Lipid metabolism; polyunsaturated fatty acid biosynthesis	2	2	6	1	Q9Y5Q0	Pred	0.000918942	0.0080314
Q96F25	ALG14	199857	EHMN	N-Glycan biosynthesis	NA	NA	NA	NA	NA	Ortho	NA	NA
Q96F25	ALG14	199857	KEGG	N-Glycan biosynthesis	NA	NA	NA	NA	NA	Ortho	NA	NA
Q96F25	ALG14	199857	REACTOME	Asparagine N-linked glycosylation	NA	NA	NA	NA	NA	Ortho	NA	NA
Q96F25	ALG14	199857	REACTOME	Biosynthesis of the N-glycan precursor (dolichol lipid-linked oligosaccharide, LLO) and transfer to a nascent protein	NA	NA	NA	NA	NA	Ortho	NA	NA
Q96F25	ALG14	199857	REACTOME	Defective ALG14 causes congenital myasthenic syndrome (ALG14-CMS)	NA	NA	NA	NA	NA	Ortho	NA	NA
Q96F25	ALG14	199857	REACTOME	Disease	NA	NA	NA	NA	NA	Ortho	NA	NA
Q96F25	ALG14	199857	REACTOME	Diseases associated with N-glycosylation of proteins	NA	NA	NA	NA	NA	Ortho	NA	NA
Q96F25	ALG14	199857	REACTOME	Diseases of glycosylation	NA	NA	NA	NA	NA	Ortho	NA	NA
Q96F25	ALG14	199857	REACTOME	Metabolism of proteins	NA	NA	NA	NA	NA	Ortho	NA	NA
Q96F25	ALG14	199857	REACTOME	Post-translational protein modification	NA	NA	NA	NA	NA	Ortho	NA	NA
Q96F25	ALG14	199857	WikiPathways	WikiPathways	NA	NA	NA	NA	NA	Ortho	NA	NA
O43423	ANP32C	23520	BioCarta	granzyme a mediated apoptosis	4	4	11	1	P27695	Pred	0.00336623	0.0210762
O43423	ANP32C	23520	KEGG	Base excision repair	4	4	33	1	P27695	Pred	0.0100732	0.0446421
O43423	ANP32C	23520	PID	HIF-2-alpha transcription factor network	4	4	34	1	P27695	Pred	0.0103772	0.0455292
O43423	ANP32C	23520	PID	Signaling events mediated by TCPTP	4	4	38	1	P17706	Pred	0.0115928	0.0489414
O43423	ANP32C	23520	REACTOME	Displacement of DNA glycosylase by APEX1	4	4	7	1	P27695	Pred	0.00214313	0.0151852
O43423	ANP32C	23520	REACTOME	Interleukin-37 signaling	4	4	21	1	P17706	Pred	0.00641905	0.0329846
O43423	ANP32C	23520	REACTOME	Negative regulation of MET activity	4	4	20	1	P17706	Pred	0.00611409	0.0318923
O43423	ANP32C	23520	REACTOME	Resolution of Abasic Sites (AP sites)	4	4	36	1	P27695	Pred	0.0109851	0.0472237
O43423	ANP32C	23520	REACTOME	SUMOylation of transcription factors	4	4	16	1	P58012	Pred	0.00489352	0.0274181
O43423	ANP32C	23520	SignaLink2.0	JAK/STAT(non-core)	4	4	12	1	P17706	Pred	0.00367183	0.0223837
O43423	ANP32C	23520	WikiPathways	The human immune response to tuberculosis	4	4	23	1	P17706	Pred	0.00702878	0.0350987
P04083	ANXA1	301	ACSN2	ADHERENS_JUNCTIONS	127	114	32	3	Q06124,P25054,P12830	Pred	0.00267419	0.0178684
P04083	ANXA1	301	ACSN2	APOPTOSIS	127	114	221	9	P27348,P63104,Q13546,Q04206,P12956,Q9UNN5,P19838,P04792,P0DMV8	Pred	0.000134892	0.0017683
P04083	ANXA1	301	ACSN2	CASPASES	127	114	148	7	P27348,P63104,Q13546,Q13501,P12956,P04792,P0DMV8	Pred	0.000312192	0.00346047
P04083	ANXA1	301	ACSN2	CELL_CELL_ADHESIONS	127	114	99	4	Q06124,P41743,P25054,P12830	Pred	0.0109939	0.0472431
P04083	ANXA1	301	ACSN2	CELL_MATRIX_ADHESIONS	127	114	64	4	P02452,P02751,P13612,P56945	Pred	0.00234113	0.0161936
P04083	ANXA1	301	ACSN2	CORE	127	114	65	7	P29350,Q06124,P41743,Q04206,Q3V6T2,Q9Y6K9,P19838	Pred	1.47368e-06	4.07482e-05
P04083	ANXA1	301	ACSN2	DEATH_RECEPTOR	127	114	248	15	P25963,P27348,P47712,P63104,Q13546,Q04206,P38398,Q13501,P12956,Q9UNN5,Q9Y6K9,P19838,P04792,P62937,Q9NQC7	Pred	3.87432e-09	2.19179e-07
P04083	ANXA1	301	ACSN2	DNA_DAMAGE_RESPONSE	127	114	71	4	O00213,P38398,P12956,P62937	Pred	0.00341694	0.0212907
P04083	ANXA1	301	ACSN2	EMT_REGULATORS	127	114	568	17	P02452,P02751,P00533,P41743,P13612,P27348,P25054,P63104,P12830,Q04206,P51668,P05787,P63261,P62879,P24941,P56945,P48431	Pred	8.25165e-06	0.000176141
P04083	ANXA1	301	ACSN2	ER_STRESS	127	114	110	7	P25963,Q13546,Q04206,Q13501,Q9Y6K9,P19838,P0DMV8	Pred	4.87847e-05	0.000773265
P04083	ANXA1	301	ACSN2	FAS_RESPONSE	127	114	18	3	Q13546,Q13501,Q9UNN5	Pred	0.000480826	0.00486178
P04083	ANXA1	301	ACSN2	IMMUNOSTIMULATORY_CORE	127	114	101	6	P47712,Q13546,Q04206,P56945,Q9Y6K9,P19838	Pred	0.000250845	0.00290804
P04083	ANXA1	301	ACSN2	IMMUNOSUPPPRESSIVE_CORE	127	114	42	4	P29350,Q06124,P12830,P63279	Pred	0.000477805	0.00483952
P04083	ANXA1	301	ACSN2	INTEGRINS	127	114	22	4	P02751,P41743,P13612,P19320	Pred	3.57201e-05	0.000598574
P04083	ANXA1	301	ACSN2	MAPK	127	114	200	7	P00533,P15336,P41743,P47712,Q13546,P12931,P04792	Pred	0.00184216	0.0135795
P04083	ANXA1	301	ACSN2	NECROPTOSIS	127	114	108	5	P00441,P47712,Q13546,P04792,P62937	Pred	0.00253675	0.0171755
P04083	ANXA1	301	ACSN2	PARTHANATOS	127	114	7	2	P04406,P62937	Pred	0.00154233	0.0118774
P04083	ANXA1	301	ACSN2	PI3K_AKT_MTOR	127	114	295	10	P00533,P41743,P27348,P63104,P63279,Q05086,Q93009,P51668,P24941,Q9Y6K9	Pred	0.000255321	0.00295044
P04083	ANXA1	301	ACSN2	RCD_GENES	127	114	130	8	P04406,P27348,P63104,Q04206,P06733,Q9UNN5,P19838,P0DMV8	Pred	1.76962e-05	0.000334546
P04083	ANXA1	301	ACSN2	S_CC_PHASE	127	114	40	3	P27694,P49736,P24941	Pred	0.00506421	0.0280815
P04083	ANXA1	301	ACSN2	SENESCENCE	127	114	88	5	P27348,P63104,Q04206,P05787,P24941	Pred	0.00102318	0.0087291
P04083	ANXA1	301	ACSN2	STARVATION_AUTOPHAGY	127	114	161	6	P27348,P63104,Q04206,Q13501,Q9H0R8,P19838	Pred	0.00285744	0.0187319
P04083	ANXA1	301	ACSN2	TNF_RESPONSE	127	114	49	5	Q13546,Q04206,Q9Y6K9,P19838,Q9NQC7	Pred	6.52325e-05	0.000982386
P04083	ANXA1	301	ACSN2	TRAIL_RESPONSE	127	114	20	3	Q13546,Q13501,Q9Y6K9	Pred	0.00066325	0.0062389
P04083	ANXA1	301	ACSN2	WNT_CANONICAL	127	114	402	15	Q9P2P5,Q04726,P25054,P12830,Q8NBE8,P60709,Q04206,P98082,P63261,Q9UNN5,P62879,P12931,P19838,P68133,Q7L5N1	Pred	2.10838e-06	5.53433e-05
P04083	ANXA1	301	ACSN2	WNT_NON_CANONICAL	127	114	405	11	P00533,P41743,P27348,P25054,P63104,P12830,Q92796,P63279,P51668,P62879,P0DMV8	Pred	0.00081914	0.00734528
P04083	ANXA1	301	BioCarta	acetylation and deacetylation of rela in nucleus	127	114	5	2	P25963,Q04206	Pred	0.000742895	0.00680914
P04083	ANXA1	301	BioCarta	agrin in postsynaptic differentiation	127	114	47	3	P00533,P12931,P68133	Pred	0.00795276	0.0381958
P04083	ANXA1	301	BioCarta	akt signaling	127	114	19	2	P25963,Q04206	Pred	0.0117292	0.0493211
P04083	ANXA1	301	BioCarta	angiotensin ii mediated activation of jnk pathway via pyk2 dependent signaling	127	114	34	4	P00533,P15336,P12931,P56945	Pred	0.000208892	0.00251365
P04083	ANXA1	301	BioCarta	atm signaling	127	114	18	4	P27694,P25963,Q04206,P38398	Pred	1.53508e-05	0.000297096
P04083	ANXA1	301	BioCarta	basic mechanisms of sumoylation	127	114	6	2	P63279,P61956	Pred	0.00110798	0.00925765
P04083	ANXA1	301	BioCarta	bone remodeling	127	114	16	3	P25963,Q04206,Q9Y6K9	Pred	0.000334207	0.00365226
P04083	ANXA1	301	BioCarta	cadmium induces dna synthesis and proliferation in macrophages	127	114	16	2	P25963,Q04206	Pred	0.00837244	0.0395216
P04083	ANXA1	301	BioCarta	cbl mediated ligand-induced downregulation of egf receptors	127	114	8	2	P00533,P12931	Pred	0.00204471	0.0146895
P04083	ANXA1	301	BioCarta	cd40l signaling	127	114	9	2	P25963,Q04206	Pred	0.00261394	0.0175614
P04083	ANXA1	301	BioCarta	cdk regulation of dna replication	127	114	18	2	P49736,P24941	Pred	0.0105543	0.0460937
P04083	ANXA1	301	BioCarta	cell to cell adhesion signaling	127	114	8	4	Q06124,P12931,P56945,P68133	Pred	3.75693e-07	1.25319e-05
P04083	ANXA1	301	BioCarta	ceramide signaling	127	114	33	4	P25963,Q13546,Q04206,Q9Y6K9	Pred	0.00018556	0.00228591
P04083	ANXA1	301	BioCarta	chaperones modulate interferon signaling	127	114	14	4	P25963,Q04206,Q9Y6K9,P0DMV8	Pred	5.15901e-06	0.000118291
P04083	ANXA1	301	BioCarta	double stranded rna induced gene expression	127	114	15	3	P25963,Q04206,Q9Y6K9	Pred	0.000273278	0.00311483
P04083	ANXA1	301	BioCarta	downregulated of mta-3 in er-negative breast tumors	127	114	19	3	P04406,P12830,P04792	Pred	0.00056736	0.00552914
P04083	ANXA1	301	BioCarta	erk and pi-3 kinase are necessary for collagen binding in corneal epithelia	127	114	31	3	P12931,P56945,P68133	Pred	0.00243887	0.0167047
P04083	ANXA1	301	BioCarta	erythropoietin mediated neuroprotection through nf-kb	127	114	13	2	P25963,Q04206	Pred	0.00553578	0.0298367
P04083	ANXA1	301	BioCarta	estrogen responsive protein efp controls cell cycle and breast tumors growth	127	114	15	2	Q14258,P24941	Pred	0.00736766	0.0362396
P04083	ANXA1	301	BioCarta	fmlp induced chemokine gene expression in hmc-1 cells	127	114	29	3	P25963,Q04206,P21462	Pred	0.00200784	0.0144961
P04083	ANXA1	301	BioCarta	gamma-aminobutyric acid receptor life cycle	127	114	15	2	Q05086,P12931	Pred	0.00736766	0.0362396
P04083	ANXA1	301	BioCarta	hiv-1 nef: negative effector of fas and tnf	127	114	53	3	P25963,Q13546,Q04206	Pred	0.0110643	0.0474393
P04083	ANXA1	301	BioCarta	inactivation of gsk3 by akt causes accumulation of b-catenin in alveolar macrophages	127	114	39	3	P25963,Q04206,Q9Y6K9	Pred	0.00471404	0.0267205
P04083	ANXA1	301	BioCarta	influence of ras and rho proteins on g1 to s transition	127	114	28	4	P25963,Q04206,P24941,Q9Y6K9	Pred	9.6023e-05	0.00134263
P04083	ANXA1	301	BioCarta	integrin signaling	127	114	33	3	P12931,P56945,P68133	Pred	0.00292305	0.0190265
P04083	ANXA1	301	BioCarta	keratinocyte differentiation	127	114	53	5	P00533,P25963,Q13546,Q04206,Q9Y6K9	Pred	9.54817e-05	0.00133644
P04083	ANXA1	301	BioCarta	mechanism of gene regulation by peroxisome proliferators via ppara	127	114	52	3	P25963,Q04206,P0DMV8	Pred	0.0105038	0.0459523
P04083	ANXA1	301	BioCarta	nf-kb signaling	127	114	21	5	P25963,Q13546,Q04206,Q9Y6K9,P19838	Pred	8.45786e-07	2.5286e-05
P04083	ANXA1	301	BioCarta	nfkb activation by nontypeable hemophilus influenzae	127	114	29	3	P25963,Q04206,Q9Y6K9	Pred	0.00200784	0.0144961
P04083	ANXA1	301	BioCarta	role of egf receptor transactivation by gpcrs in cardiac hypertrophy	127	114	33	4	P00533,P25963,Q04206,Q9Y6K9	Pred	0.00018556	0.00228591
P04083	ANXA1	301	BioCarta	signal transduction through il1r	127	114	37	3	P25963,Q04206,Q9Y6K9	Pred	0.00405883	0.0240812
P04083	ANXA1	301	BioCarta	stress induction of hsp regulation	127	114	14	2	P04792,P68133	Pred	0.00642174	0.0329846
P04083	ANXA1	301	BioCarta	sumoylation as a mechanism to modulate ctbp-dependent gene responses	127	114	8	2	P12830,Q05086	Pred	0.00204471	0.0146895
P04083	ANXA1	301	BioCarta	t cell receptor signaling	127	114	52	3	P01730,P25963,Q04206	Pred	0.0105038	0.0459523
P04083	ANXA1	301	BioCarta	the 41bb-dependent immune response	127	114	13	2	P15336,Q04206	Pred	0.00553578	0.0298367
P04083	ANXA1	301	BioCarta	the information processing pathway at the ifn beta enhancer	127	114	29	3	P15336,P60709,Q04206	Pred	0.00200784	0.0144961
P04083	ANXA1	301	BioCarta	tnfr2 signaling	127	114	12	3	P25963,Q13546,Q04206	Pred	0.000134686	0.001766
P04083	ANXA1	301	BioCarta	toll-like receptor	127	114	35	3	P25963,Q04206,Q9Y6K9	Pred	0.00346241	0.0214651
P04083	ANXA1	301	BioCarta	trefoil factors initiate mucosal healing	127	114	37	4	P00533,P25963,Q04206,Q9Y6K9	Pred	0.000291553	0.00328038
P04083	ANXA1	301	BioCarta	ucalpain and friends in cell spread	127	114	17	2	P12931,P68133	Pred	0.00943499	0.0428548
P04083	ANXA1	301	BioCarta	vegf hypoxia and angiogenesis	127	114	30	3	P12931,P56945,P68133	Pred	0.00221685	0.0155786
P04083	ANXA1	301	HumanCyc	glycolysis	127	114	24	3	P04406,P30613,P06733	Pred	0.00114801	0.00951657
P04083	ANXA1	301	HumanCyc	superpathway of conversion of glucose to acetyl CoA and entry into the TCA cycle	127	114	47	4	P04406,P10515,P30613,P06733	Pred	0.000736306	0.00676338
P04083	ANXA1	301	INOH	B cell receptor signaling	127	114	109	5	P25963,Q04206,P12931,Q9Y6K9,P19838	Pred	0.00264049	0.0177021
P04083	ANXA1	301	INOH	CD4 T cell receptor signaling	127	114	128	5	P01730,P25963,Q04206,Q9Y6K9,P19838	Pred	0.00524872	0.0288176
P04083	ANXA1	301	INOH	CD4 T cell receptor signaling-NFkB cascade	127	114	95	5	P01730,P25963,Q04206,Q9Y6K9,P19838	Pred	0.00144198	0.0112943
P04083	ANXA1	301	INOH	EGF	127	114	28	3	P00533,P27348,P63104	Pred	0.00181158	0.0134356
P04083	ANXA1	301	INOH	EPO signaling	127	114	184	7	P00533,P41743,P27348,Q13546,P24941,P12931,Q9Y6K9	Pred	0.00114084	0.00947726
P04083	ANXA1	301	INOH	Glycolysis Gluconeogenesis	127	114	45	3	P04406,P30613,P06733	Pred	0.00704774	0.0351442
P04083	ANXA1	301	INOH	IL-1 NFkB	127	114	63	4	P25963,Q04206,Q9Y6K9,P19838	Pred	0.0022095	0.0155438
P04083	ANXA1	301	INOH	IL-7 signaling	127	114	183	7	P00533,P41743,P27348,Q13546,P24941,P12931,Q9Y6K9	Pred	0.00110528	0.00924188
P04083	ANXA1	301	INOH	Integrin	127	114	124	6	P02452,P02751,P13612,P60709,P12931,P56945	Pred	0.00075161	0.00687466
P04083	ANXA1	301	INOH	JAK STAT pathway and regulation	127	114	308	8	P00533,P29350,Q06124,P41743,Q13546,P24941,P12931,Q9Y6K9	Pred	0.00555422	0.0299152
P04083	ANXA1	301	INOH	TLR NFkB	127	114	68	4	P25963,Q04206,Q9Y6K9,P19838	Pred	0.00292175	0.0190214
P04083	ANXA1	301	INOH	TNF	127	114	67	5	P25963,Q13546,Q04206,Q9Y6K9,P19838	Pred	0.000291626	0.00328102
P04083	ANXA1	301	INOH	VEGF	127	114	186	6	P00533,P41743,Q13546,P24941,P12931,Q9Y6K9	Pred	0.00577708	0.0307188
P04083	ANXA1	301	IPAVS	beta3_integrin_mediated_Ub_for_NFkB_activation_Proteins	127	114	16	5	P25963,Q04206,P51668,Q9Y6K9,P19838	Pred	1.87992e-07	6.85638e-06
P04083	ANXA1	301	IPAVS	Cardiac_Hypertrophy	127	114	344	9	P00533,P41743,P25963,P47712,Q04206,Q9UNN5,Q9Y6K9,P19838,P62937	Pred	0.00315598	0.0201144
P04083	ANXA1	301	IPAVS	EGF_receptor_transactivation_in_Cardiac_Hypertrophy	127	114	47	6	P00533,P41743,P25963,Q04206,Q9Y6K9,P19838	Pred	3.11419e-06	7.72151e-05
P04083	ANXA1	301	IPAVS	FAS_signaling_in_cardiac_hypertrophy	127	114	85	4	Q04206,Q9UNN5,Q9Y6K9,P19838	Pred	0.00648785	0.0332389
P04083	ANXA1	301	IPAVS	GP130_JAK_STAT	127	114	251	9	P00533,P29350,Q06124,P41743,P25963,Q04206,P12931,Q9Y6K9,P19838	Pred	0.000348202	0.00377076
P04083	ANXA1	301	IPAVS	JAK_STAT_pathway_in_postconditioning_ischemia	127	114	183	6	P29350,Q06124,Q04206,P12931,Q9Y6K9,P19838	Pred	0.00534383	0.029175
P04083	ANXA1	301	IPAVS	RANK_Singnaling_Pathway_in_Osteoclast_resorption	127	114	37	4	Q04206,P12931,Q9Y6K9,P19838	Pred	0.000291553	0.00328038
P04083	ANXA1	301	IPAVS	TWEAK_signaling	127	114	29	4	P25963,Q13546,Q9Y6K9,P19838	Pred	0.00011064	0.00150614
P04083	ANXA1	301	KEGG	Adherens junction	127	114	72	6	P00533,P29350,P12830,P60709,P63261,P12931	Pred	3.79577e-05	0.000629673
P04083	ANXA1	301	KEGG	Adipocytokine signaling	127	114	67	5	Q06124,P25963,Q04206,Q9Y6K9,P19838	Pred	0.000291626	0.00328102
P04083	ANXA1	301	KEGG	AGE-RAGE signaling pathway in diabetic complications	127	114	99	5	P02452,P02751,Q04206,P19838,P19320	Pred	0.00173165	0.0129869
P04083	ANXA1	301	KEGG	Amoebiasis	127	114	94	5	P02452,P02751,Q04206,P19838,P04792	Pred	0.00137554	0.0109133
P04083	ANXA1	301	KEGG	Apoptosis	127	114	132	7	P25963,P60709,Q13546,Q04206,P63261,Q9Y6K9,P19838	Pred	0.000154362	0.00197066
P04083	ANXA1	301	KEGG	B cell receptor signaling	127	114	70	5	P29350,P25963,Q04206,Q9Y6K9,P19838	Pred	0.000357959	0.0038564
P04083	ANXA1	301	KEGG	Bacterial invasion of epithelial cells	127	114	74	6	P02751,P12830,P60709,P63261,P12931,P56945	Pred	4.43735e-05	0.000715477
P04083	ANXA1	301	KEGG	Bladder cancer	127	114	40	3	P00533,P12830,P12931	Pred	0.00506421	0.0280815
P04083	ANXA1	301	KEGG	C-type lectin receptor signaling	127	114	101	7	Q06124,P25963,Q04206,P12931,Q9Y6K9,P19838,Q9NQC7	Pred	2.81235e-05	0.000491226
P04083	ANXA1	301	KEGG	Cellular senescence	127	114	155	5	Q04206,Q13501,P24941,P19838,Q96QT4	Pred	0.0115235	0.0487716
P04083	ANXA1	301	KEGG	Chagas disease (American trypanosomiasis)	127	114	101	4	P25963,Q04206,Q9Y6K9,P19838	Pred	0.0117677	0.0494071
P04083	ANXA1	301	KEGG	Chemokine signaling	127	114	189	7	P25963,Q04206,P62879,P12931,P56945,Q9Y6K9,P19838	Pred	0.00133235	0.0106472
P04083	ANXA1	301	KEGG	Chronic myeloid leukemia	127	114	75	5	Q06124,P25963,Q04206,Q9Y6K9,P19838	Pred	0.000493115	0.00495882
P04083	ANXA1	301	KEGG	Cocaine addiction	127	114	48	3	P15336,Q04206,P19838	Pred	0.00842975	0.0396729
P04083	ANXA1	301	KEGG	Cytosolic DNA-sensing	127	114	62	5	P25963,Q13546,Q04206,Q9Y6K9,P19838	Pred	0.000202285	0.00245157
P04083	ANXA1	301	KEGG	Epithelial cell signaling in Helicobacter pylori infection	127	114	68	7	P00533,Q06124,P25963,Q04206,P12931,Q9Y6K9,P19838	Pred	2.00837e-06	5.30778e-05
P04083	ANXA1	301	KEGG	Epstein-Barr virus infection	127	114	194	7	P25963,Q13546,Q04206,Q93009,P24941,Q9Y6K9,P19838	Pred	0.00154817	0.0119147
P04083	ANXA1	301	KEGG	Fanconi anemia	127	114	53	3	P27694,P38398,Q9BQ83	Pred	0.0110643	0.0474393
P04083	ANXA1	301	KEGG	Fluid shear stress and atherosclerosis	127	114	137	9	P60709,Q04206,Q13501,P63261,P61956,P12931,Q9Y6K9,P19838,P19320	Pred	3.02441e-06	7.52771e-05
P04083	ANXA1	301	KEGG	Focal adhesion	127	114	196	8	P02452,P02751,P00533,P13612,P60709,P63261,P12931,P56945	Pred	0.000316414	0.00349866
P04083	ANXA1	301	KEGG	FoxO signaling	127	114	129	5	P00533,Q13043,Q93009,Q9H0R8,P24941	Pred	0.00542309	0.0294612
P04083	ANXA1	301	KEGG	Glycolysis / Gluconeogenesis	127	114	66	4	P04406,P10515,P30613,P06733	Pred	0.00262041	0.0175947
P04083	ANXA1	301	KEGG	Hepatitis B	127	114	143	9	P15336,P25963,P27348,P63104,Q04206,P24941,P12931,Q9Y6K9,P19838	Pred	4.30781e-06	0.00010155
P04083	ANXA1	301	KEGG	Hepatitis C	127	114	150	9	P00533,P25963,P27348,P63104,Q13546,Q04206,P24941,Q9Y6K9,P19838	Pred	6.37231e-06	0.000141522
P04083	ANXA1	301	KEGG	Herpes simplex infection	127	114	181	8	Q06124,Q9UBU9,P25963,Q04206,Q93009,P24941,Q9Y6K9,P19838	Pred	0.000184191	0.00227182
P04083	ANXA1	301	KEGG	Hippo signaling	127	114	149	11	P41743,P27348,Q8N878,P25054,P63104,P12830,Q92796,P60709,P63261,Q13625,P48431	Pred	6.94088e-08	2.84935e-06
P04083	ANXA1	301	KEGG	HIF-1 signaling	127	114	98	5	P00533,P04406,Q04206,P06733,P19838	Pred	0.00165555	0.0125484
P04083	ANXA1	301	KEGG	Human cytomegalovirus infection	127	114	219	10	P00533,P15336,P25963,Q13546,Q04206,P62879,P12931,P56945,Q9Y6K9,P19838	Pred	2.13654e-05	0.000391673
P04083	ANXA1	301	KEGG	Human immunodeficiency virus 1 infection	127	114	205	8	P01730,Q93034,P25963,Q13546,Q04206,P62879,Q9Y6K9,P19838	Pred	0.000427464	0.00443079
P04083	ANXA1	301	KEGG	Human papillomavirus infection	127	114	328	12	P02452,P02751,P00533,P41743,P13612,P25054,Q92796,Q05086,Q04206,P24941,Q9Y6K9,P19838	Pred	2.87738e-05	0.000500744
P04083	ANXA1	301	KEGG	Human T-cell leukemia virus 1 infection	127	114	213	7	P01730,P15336,P25963,Q04206,P24941,Q9Y6K9,P19838	Pred	0.00262724	0.017629
P04083	ANXA1	301	KEGG	IL-17 signaling	127	114	91	5	P25963,Q04206,Q9UHP3,Q9Y6K9,P19838	Pred	0.00118972	0.00977722
P04083	ANXA1	301	KEGG	Influenza A	127	114	169	10	Q14258,P15336,Q9UBU9,P25963,P60709,Q04206,P63261,P19838,Q86U42,P0DMV8	Pred	2.1618e-06	5.6543e-05
P04083	ANXA1	301	KEGG	Kaposi sarcoma-associated herpesvirus infection	127	114	181	7	P25963,Q04206,Q9H0R8,P62879,P12931,Q9Y6K9,P19838	Pred	0.00103678	0.00881623
P04083	ANXA1	301	KEGG	Legionellosis	127	114	55	4	P25963,Q04206,P19838,P0DMV8	Pred	0.00133451	0.0106608
P04083	ANXA1	301	KEGG	Leishmaniasis	127	114	72	5	P29350,P13612,P25963,Q04206,P19838	Pred	0.000408129	0.00427166
P04083	ANXA1	301	KEGG	Leukocyte transendothelial migration	127	114	107	6	Q06124,P13612,P60709,P63261,P56945,P19320	Pred	0.000342887	0.00372383
P04083	ANXA1	301	KEGG	MAPK signaling	127	114	289	10	O75688,P00533,P15336,P47712,Q13043,Q04206,Q9Y6K9,P19838,P04792,P0DMV8	Pred	0.000216459	0.00258515
P04083	ANXA1	301	KEGG	Measles	127	114	130	5	P25963,Q04206,P24941,P19838,P0DMV8	Pred	0.00560152	0.0300939
P04083	ANXA1	301	KEGG	MicroRNAs in cancer	127	114	148	5	P00533,P25054,P63279,P38398,P19838	Pred	0.00956345	0.0432536
P04083	ANXA1	301	KEGG	Mitophagy - animal	127	114	65	4	Q04206,Q13501,Q9H0R8,P12931	Pred	0.00247806	0.0168731
P04083	ANXA1	301	KEGG	Necroptosis	127	114	160	7	P47712,Q13546,Q13501,Q9UNN5,P62937,Q9NQC7,Q96QT4	Pred	0.000500025	0.00501341
P04083	ANXA1	301	KEGG	NF-kappa B signaling	127	114	94	8	Q14258,P25963,P63279,Q13546,Q04206,Q9Y6K9,P19838,P19320	Pred	1.57314e-06	4.31201e-05
P04083	ANXA1	301	KEGG	NOD-like receptor signaling	127	114	164	7	P25963,Q13546,Q04206,Q9H0R8,Q9Y6K9,P19838,Q96QT4	Pred	0.000579559	0.00562371
P04083	ANXA1	301	KEGG	Osteoclast differentiation	127	114	123	6	P25963,Q04206,Q13501,Q9Y6K9,P19838,Q9NQC7	Pred	0.000720294	0.00664813
P04083	ANXA1	301	KEGG	Oxytocin signaling	127	114	144	5	P00533,P47712,P60709,P63261,P12931	Pred	0.00855353	0.0400213
P04083	ANXA1	301	KEGG	Pancreatic cancer	127	114	74	4	P00533,Q04206,Q9Y6K9,P19838	Pred	0.00396639	0.0236824
P04083	ANXA1	301	KEGG	Pathogenic Escherichia coli infection	127	114	53	5	P27348,P63104,P12830,P60709,P63261	Pred	9.54817e-05	0.00133644
P04083	ANXA1	301	KEGG	Pathways in cancer	127	114	516	12	P02751,P00533,Q92734,P25963,P25054,P12830,Q13043,Q04206,P62879,P24941,Q9Y6K9,P19838	Pred	0.00180909	0.0134216
P04083	ANXA1	301	KEGG	PI3K-Akt signaling	127	114	347	13	P02452,P02751,P00533,P15336,P13612,P27348,P63104,Q04206,P38398,P62879,P24941,Q9Y6K9,P19838	Pred	1.01712e-05	0.000210098
P04083	ANXA1	301	KEGG	Platelet activation	127	114	121	6	P02452,P41743,P47712,P60709,P63261,P12931	Pred	0.000660697	0.00621914
P04083	ANXA1	301	KEGG	Prostate cancer	127	114	96	6	P00533,P25963,Q04206,P24941,Q9Y6K9,P19838	Pred	0.000190082	0.00233223
P04083	ANXA1	301	KEGG	Proteoglycans in cancer	127	114	194	7	P02751,P00533,P29350,Q06124,P60709,P63261,P12931	Pred	0.00154817	0.0119147
P04083	ANXA1	301	KEGG	Rap1 signaling	127	114	201	8	P00533,P41743,P12830,P60709,P63261,P12931,P56945,P21462	Pred	0.000374738	0.00399775
P04083	ANXA1	301	KEGG	Ras signaling	127	114	226	8	P00533,Q06124,P47712,Q13043,Q04206,P62879,Q9Y6K9,P19838	Pred	0.000812439	0.00729856
P04083	ANXA1	301	KEGG	Regulation of actin cytoskeleton	127	114	209	8	P02751,P00533,P13612,P25054,P60709,P63261,P12931,P56945	Pred	0.000486075	0.00490543
P04083	ANXA1	301	KEGG	Relaxin signaling	127	114	129	8	P02452,P00533,P15336,P25963,Q04206,P62879,P12931,P19838	Pred	1.67275e-05	0.000319174
P04083	ANXA1	301	KEGG	RIG-I-like receptor signaling	127	114	69	7	Q14258,P25963,Q13546,Q04206,Q9Y6K9,P19838,Q9NQC7	Pred	2.21914e-06	5.78415e-05
P04083	ANXA1	301	KEGG	Salmonella infection	127	114	84	4	P60709,Q04206,P63261,P19838	Pred	0.0062237	0.0322946
P04083	ANXA1	301	KEGG	Shigellosis	127	114	63	7	P25963,P60709,Q04206,P63261,P12931,Q9Y6K9,P19838	Pred	1.18809e-06	3.38458e-05
P04083	ANXA1	301	KEGG	Small cell lung cancer	127	114	93	6	P02751,P25963,Q04206,P24941,Q9Y6K9,P19838	Pred	0.000159636	0.00202506
P04083	ANXA1	301	KEGG	Spliceosome	127	114	132	5	O43143,P26368,P09651,P38159,P0DMV8	Pred	0.00597077	0.0313753
P04083	ANXA1	301	KEGG	T cell receptor signaling	127	114	100	6	P01730,P29350,P25963,Q04206,Q9Y6K9,P19838	Pred	0.000237614	0.00278683
P04083	ANXA1	301	KEGG	Th1 and Th2 cell differentiation	127	114	90	5	P01730,P25963,Q04206,Q9Y6K9,P19838	Pred	0.00113213	0.00941982
P04083	ANXA1	301	KEGG	Th17 cell differentiation	127	114	105	5	P01730,P25963,Q04206,Q9Y6K9,P19838	Pred	0.00224327	0.0156885
P04083	ANXA1	301	KEGG	TNF signaling	127	114	110	7	P15336,P25963,Q13546,Q04206,Q9Y6K9,P19838,P19320	Pred	4.87847e-05	0.000773265
P04083	ANXA1	301	KEGG	Toll-like receptor signaling	127	114	104	5	P25963,Q13546,Q04206,Q9Y6K9,P19838	Pred	0.00215119	0.0152174
P04083	ANXA1	301	KEGG	Toxoplasmosis	127	114	112	5	P25963,Q04206,Q9Y6K9,P19838,P0DMV8	Pred	0.00297021	0.0192617
P04083	ANXA1	301	KEGG	Ubiquitin mediated proteolysis	127	114	137	6	Q93034,P63279,Q05086,P38398,P51668,Q14999	Pred	0.00126245	0.010225
P04083	ANXA1	301	KEGG	Viral carcinogenesis	127	114	195	11	P15336,P25963,P27348,P63104,Q05086,Q04206,Q93009,P24941,P12931,Q9Y6K9,P19838	Pred	1.04893e-06	3.04409e-05
P04083	ANXA1	301	NetPath	Alpha6Beta4Integrin	127	114	70	5	P00533,Q06124,P27348,P63104,P12931	Pred	0.000357959	0.0038564
P04083	ANXA1	301	NetPath	AndrogenReceptor	127	114	142	8	P00533,P15336,P63279,P38398,P12956,P12931,P04792,P0DMV8	Pred	3.35141e-05	0.000568282
P04083	ANXA1	301	NetPath	BCR	127	114	128	7	P29350,P15336,Q06124,P25963,Q04206,P24941,P56945	Pred	0.000127403	0.00168892
P04083	ANXA1	301	NetPath	BDNF	127	114	46	4	Q06124,P25963,Q04206,P19838	Pred	0.00067817	0.00634462
P04083	ANXA1	301	NetPath	CRH	127	114	34	4	P25963,Q04206,P62879,P19838	Pred	0.000208892	0.00251365
P04083	ANXA1	301	NetPath	EGFR1	127	114	455	24	P00533,P29350,Q92734,Q06124,P41743,P63104,P12830,P31949,Q92796,P60709,Q13546,Q04206,Q14254,P09651,P98082,P05787,P06733,P05388,P09525,P24941,P12931,P56945,P19838,Q9NQC7	Known; Pred	8.56354e-13	9.94335e-11
P04083	ANXA1	301	NetPath	Fibroblast growth factor-1	127	114	74	5	P12830,Q92796,Q14254,P12931,P19838	Pred	0.000463433	0.00472183
P04083	ANXA1	301	NetPath	Gastrin	127	114	41	5	P00533,P25963,Q04206,P56945,P19838	Pred	2.71008e-05	0.000476727
P04083	ANXA1	301	NetPath	Ghrelin	127	114	38	3	P25963,Q04206,P12931	Pred	0.00437898	0.0253614
P04083	ANXA1	301	NetPath	IL1	127	114	53	8	P00441,P15336,Q06124,P25963,P47712,Q04206,Q13501,P19838	Pred	1.68512e-08	8.14617e-07
P04083	ANXA1	301	NetPath	IL2	127	114	76	6	P29350,P15336,Q06124,Q04206,P24941,P19838	Pred	5.16305e-05	0.000810009
P04083	ANXA1	301	NetPath	IL3	127	114	51	4	P29350,Q06124,P63104,P19838	Pred	0.00100435	0.00860247
P04083	ANXA1	301	NetPath	IL4	127	114	63	5	P29350,P15336,Q06124,P25963,P19838	Pred	0.000218206	0.00260234
P04083	ANXA1	301	NetPath	IL5	127	114	48	7	P15336,Q06124,P25963,P47712,P63104,P19838,Q13432	Pred	1.76098e-07	6.47419e-06
P04083	ANXA1	301	NetPath	IL6	127	114	74	4	Q06124,P09651,P19838,P04792	Pred	0.00396639	0.0236824
P04083	ANXA1	301	NetPath	KitReceptor	127	114	70	5	P15336,Q06124,Q04206,P24941,P12931	Pred	0.000357959	0.0038564
P04083	ANXA1	301	NetPath	Leptin	127	114	62	5	P00533,Q06124,P25963,P12931,Q9Y6K9	Pred	0.000202285	0.00245157
P04083	ANXA1	301	NetPath	Oncostatin_M	127	114	38	4	P25963,Q04206,P12931,P19838	Pred	0.000323672	0.00356021
P04083	ANXA1	301	NetPath	Prolactin	127	114	68	9	P00533,P29350,Q06124,P25963,P63104,Q04206,P12931,P19838,P62937	Pred	6.86753e-09	3.65325e-07
P04083	ANXA1	301	NetPath	RAGE	127	114	44	6	P00533,P25963,P47712,Q04206,P24941,P19838	Pred	2.09136e-06	5.4955e-05
P04083	ANXA1	301	NetPath	RANKL	127	114	23	3	Q13501,P19838,Q9NQC7	Pred	0.00101091	0.00864459
P04083	ANXA1	301	NetPath	TCR	127	114	241	14	P01730,P29350,Q14258,P15336,Q06124,P25963,P27348,P63104,Q13043,Q04206,P12931,P19838,P68133,Q13432	Pred	2.22214e-08	1.04276e-06
P04083	ANXA1	301	NetPath	TGF_beta_Receptor	127	114	173	7	P15336,P63279,P38398,P51668,P98082,P24941,P56945	Pred	0.000795463	0.00718035
P04083	ANXA1	301	NetPath	TNFalpha	127	114	233	13	P00533,Q06124,P25963,P27348,P63104,P63279,Q13546,Q04206,Q9UNN5,P12931,Q9Y6K9,P19838,P04792	Pred	1.17377e-07	4.53151e-06
P04083	ANXA1	301	NetPath	TSLP	127	114	21	3	P25963,Q04206,P19838	Pred	0.000768888	0.00699396
P04083	ANXA1	301	NetPath	TWEAK	127	114	28	4	P25963,Q13546,Q04206,P19838	Pred	9.6023e-05	0.00134263
P04083	ANXA1	301	OntoCancro	Apoptosis	127	114	1961	41	O95817,P00533,P01730,O00213,P00441,P29350,P15336,P27694,Q06124,P25963,P27348,P25054,P63104,P12830,P63279,Q13043,Q13546,Q66K74,Q04206,Q93009,P38398,Q13501,P51668,P12956,Q8N163,P05787,Q9UNN5,P49736,P24941,P12931,P52732,P56945,Q9Y6K9,P19838,Q13625,P62263,P68133,P0DMV8,P62937,Q9Y5K5,Q9NRC8	Pred	2.4939e-08	1.15663e-06
P04083	ANXA1	301	OntoCancro	Base.excision.repair..BER.	127	114	1961	41	O95817,P00533,P01730,O00213,P00441,P29350,P15336,P27694,Q06124,P25963,P27348,P25054,P63104,P12830,P63279,Q13043,Q13546,Q66K74,Q04206,Q93009,P38398,Q13501,P51668,P12956,Q8N163,P05787,Q9UNN5,P49736,P24941,P12931,P52732,P56945,Q9Y6K9,P19838,Q13625,P62263,P68133,P0DMV8,P62937,Q9Y5K5,Q9NRC8	Pred	2.4939e-08	1.15663e-06
P04083	ANXA1	301	OntoCancro	Cell.Cycle	127	114	1961	41	O95817,P00533,P01730,O00213,P00441,P29350,P15336,P27694,Q06124,P25963,P27348,P25054,P63104,P12830,P63279,Q13043,Q13546,Q66K74,Q04206,Q93009,P38398,Q13501,P51668,P12956,Q8N163,P05787,Q9UNN5,P49736,P24941,P12931,P52732,P56945,Q9Y6K9,P19838,Q13625,P62263,P68133,P0DMV8,P62937,Q9Y5K5,Q9NRC8	Pred	2.4939e-08	1.15663e-06
P04083	ANXA1	301	OntoCancro	Chromosome.Stability	127	114	1961	41	O95817,P00533,P01730,O00213,P00441,P29350,P15336,P27694,Q06124,P25963,P27348,P25054,P63104,P12830,P63279,Q13043,Q13546,Q66K74,Q04206,Q93009,P38398,Q13501,P51668,P12956,Q8N163,P05787,Q9UNN5,P49736,P24941,P12931,P52732,P56945,Q9Y6K9,P19838,Q13625,P62263,P68133,P0DMV8,P62937,Q9Y5K5,Q9NRC8	Pred	2.4939e-08	1.15663e-06
P04083	ANXA1	301	OntoCancro	Expanded.Apoptosis	127	114	1961	41	O95817,P00533,P01730,O00213,P00441,P29350,P15336,P27694,Q06124,P25963,P27348,P25054,P63104,P12830,P63279,Q13043,Q13546,Q66K74,Q04206,Q93009,P38398,Q13501,P51668,P12956,Q8N163,P05787,Q9UNN5,P49736,P24941,P12931,P52732,P56945,Q9Y6K9,P19838,Q13625,P62263,P68133,P0DMV8,P62937,Q9Y5K5,Q9NRC8	Pred	2.4939e-08	1.15663e-06
P04083	ANXA1	301	OntoCancro	Homologous.recombination..HR.	127	114	1961	41	O95817,P00533,P01730,O00213,P00441,P29350,P15336,P27694,Q06124,P25963,P27348,P25054,P63104,P12830,P63279,Q13043,Q13546,Q66K74,Q04206,Q93009,P38398,Q13501,P51668,P12956,Q8N163,P05787,Q9UNN5,P49736,P24941,P12931,P52732,P56945,Q9Y6K9,P19838,Q13625,P62263,P68133,P0DMV8,P62937,Q9Y5K5,Q9NRC8	Pred	2.4939e-08	1.15663e-06
P04083	ANXA1	301	OntoCancro	Mismatch.repair..MMR.	127	114	1961	41	O95817,P00533,P01730,O00213,P00441,P29350,P15336,P27694,Q06124,P25963,P27348,P25054,P63104,P12830,P63279,Q13043,Q13546,Q66K74,Q04206,Q93009,P38398,Q13501,P51668,P12956,Q8N163,P05787,Q9UNN5,P49736,P24941,P12931,P52732,P56945,Q9Y6K9,P19838,Q13625,P62263,P68133,P0DMV8,P62937,Q9Y5K5,Q9NRC8	Pred	2.4939e-08	1.15663e-06
P04083	ANXA1	301	OntoCancro	Non.homologous.end.joining	127	114	1961	41	O95817,P00533,P01730,O00213,P00441,P29350,P15336,P27694,Q06124,P25963,P27348,P25054,P63104,P12830,P63279,Q13043,Q13546,Q66K74,Q04206,Q93009,P38398,Q13501,P51668,P12956,Q8N163,P05787,Q9UNN5,P49736,P24941,P12931,P52732,P56945,Q9Y6K9,P19838,Q13625,P62263,P68133,P0DMV8,P62937,Q9Y5K5,Q9NRC8	Pred	2.4939e-08	1.15663e-06
P04083	ANXA1	301	OntoCancro	Nucleotide.excision.repair..NER.	127	114	1961	41	O95817,P00533,P01730,O00213,P00441,P29350,P15336,P27694,Q06124,P25963,P27348,P25054,P63104,P12830,P63279,Q13043,Q13546,Q66K74,Q04206,Q93009,P38398,Q13501,P51668,P12956,Q8N163,P05787,Q9UNN5,P49736,P24941,P12931,P52732,P56945,Q9Y6K9,P19838,Q13625,P62263,P68133,P0DMV8,P62937,Q9Y5K5,Q9NRC8	Pred	2.4939e-08	1.15663e-06
P04083	ANXA1	301	Panther_Pathway	Angiogenesis	127	114	153	5	P41743,P25054,P47712,P12931,P04792	Pred	0.0109378	0.0472168
P04083	ANXA1	301	Panther_Pathway	Apoptosis_signaling	127	114	107	7	O95817,P15336,P25963,Q13546,Q04206,P19838,P0DMV8	Pred	4.0844e-05	0.000668614
P04083	ANXA1	301	Panther_Pathway	Cadherin_signaling	127	114	137	6	P00533,P12830,P60709,P63261,P12931,P68133	Pred	0.00126245	0.010225
P04083	ANXA1	301	Panther_Pathway	CCKR_signaling_map	127	114	147	8	P15336,Q06124,P25963,P47712,P12830,P12931,P56945,P04792	Pred	4.29345e-05	0.000696242
P04083	ANXA1	301	Panther_Pathway	Glycolysis	127	114	17	3	P04406,P30613,P06733	Pred	0.000403247	0.00422946
P04083	ANXA1	301	Panther_Pathway	Huntington_disease	127	114	121	5	Q14203,P04406,P60709,P63261,P68133	Pred	0.00413767	0.0243753
P04083	ANXA1	301	Panther_Pathway	Inflammation_mediated_by_chemokine_and_cytokine_signaling	127	114	192	6	P47712,P60709,Q04206,P63261,P68133,P21462	Pred	0.00671993	0.034075
P04083	ANXA1	301	Panther_Pathway	Integrin_signalling	127	114	164	7	P02452,P02751,P13612,P60709,P63261,P12931,P56945	Pred	0.000579559	0.00562371
P04083	ANXA1	301	Panther_Pathway	Parkinson_disease	127	114	87	4	P27348,P63104,P12931,P0DMV8	Pred	0.00703827	0.0351227
P04083	ANXA1	301	PharmGKB	Tacrolimus_Cyclosporine_Pathway_Pharmacodynamics	127	114	44	4	P15336,Q04206,P19838,P62937	Pred	0.000571772	0.0055621
P04083	ANXA1	301	PID	a4b7 Integrin signaling	127	114	8	2	P13612,P19320	Pred	0.00204471	0.0146895
P04083	ANXA1	301	PID	a6b1 and a6b4 Integrin signaling	127	114	45	4	P00533,P27348,P63104,P12830	Pred	0.000623362	0.00594644
P04083	ANXA1	301	PID	Alpha4 beta1 integrin signaling events	127	114	34	6	P02751,P13612,P63104,P12931,P56945,P19320	Pred	4.27764e-07	1.40449e-05
P04083	ANXA1	301	PID	Alpha9 beta1 integrin signaling events	127	114	25	5	P02751,P21980,P12931,P56945,P19320	Pred	2.1476e-06	5.6218e-05
P04083	ANXA1	301	PID	Angiopoietin receptor Tie2-mediated signaling	127	114	50	4	P02751,Q06124,Q04206,P19838	Pred	0.00093179	0.00811671
P04083	ANXA1	301	PID	Atypical NF-kappaB	127	114	14	4	P25963,Q04206,P12931,P19838	Pred	5.15901e-06	0.000118291
P04083	ANXA1	301	PID	ATR signaling	127	114	37	4	P27694,P63104,P49736,P24941	Pred	0.000291553	0.00328038
P04083	ANXA1	301	PID	BARD1 signaling events	127	114	29	3	P38398,P12956,P24941	Pred	0.00200784	0.0144961
P04083	ANXA1	301	PID	BCR signaling	127	114	68	5	P29350,P25963,Q04206,Q9Y6K9,P19838	Pred	0.0003126	0.00346451
P04083	ANXA1	301	PID	Beta1 integrin cell surface interactions	127	114	66	5	P02452,P02751,P13612,P21980,P19320	Pred	0.000271738	0.00310014
P04083	ANXA1	301	PID	Beta5 beta6 beta7 and beta8 integrin cell surface interactions	127	114	17	3	P02751,P13612,P19320	Pred	0.000403247	0.00422946
P04083	ANXA1	301	PID	Canonical NF-kappaB	127	114	23	5	P25963,Q04206,Q9Y6K9,P19838,Q9NQC7	Pred	1.37923e-06	3.84838e-05
P04083	ANXA1	301	PID	CD40/CD40L signaling	127	114	34	3	P25963,Q04206,P19838	Pred	0.00318571	0.0202599
P04083	ANXA1	301	PID	CDC42 signaling events	127	114	71	5	P15336,P25054,P12830,P12931,P56945	Pred	0.000382422	0.0040626
P04083	ANXA1	301	PID	Ceramide signaling	127	114	48	4	P25963,Q13546,Q04206,P19838	Pred	0.000797881	0.00719712
P04083	ANXA1	301	PID	Class I PI3K signaling events mediated by Akt	127	114	35	3	P27348,P63104,P12931	Pred	0.00346241	0.0214651
P04083	ANXA1	301	PID	Coregulation of Androgen receptor activity	127	114	60	5	P63279,Q05086,P38398,P12956,P09651	Pred	0.00017311	0.00215949
P04083	ANXA1	301	PID	CXCR4-mediated signaling events	127	114	84	5	P01730,P29350,Q06124,P12931,P56945	Pred	0.000828873	0.00741532
P04083	ANXA1	301	PID	E-cadherin signaling in keratinocytes	127	114	21	3	P00533,P12830,P12931	Pred	0.000768888	0.00699396
P04083	ANXA1	301	PID	EPHA2 forward signaling	127	114	18	2	P12931,P56945	Pred	0.0105543	0.0460937
P04083	ANXA1	301	PID	EPO signaling	127	114	33	3	P29350,Q06124,P19838	Pred	0.00292305	0.0190265
P04083	ANXA1	301	PID	ErbB1 downstream signaling	127	114	106	5	P00533,P15336,P27348,P63104,P12931	Pred	0.00233819	0.0161778
P04083	ANXA1	301	PID	FAS (CD95) signaling	127	114	35	3	Q13546,P12931,Q9Y6K9	Pred	0.00346241	0.0214651
P04083	ANXA1	301	PID	Fc-epsilon receptor I signaling in mast cells	127	114	62	5	Q06124,P47712,Q04206,Q9Y6K9,P19838	Pred	0.000202285	0.00245157
P04083	ANXA1	301	PID	FoxO family signaling	127	114	49	4	P27348,P63104,Q93009,P24941	Pred	0.000863006	0.0076504
P04083	ANXA1	301	PID	HIV-1 Nef: Negative effector of Fas and TNF-alpha	127	114	35	4	P25963,Q13546,Q04206,P19838	Pred	0.000234267	0.00275403
P04083	ANXA1	301	PID	IGF1	127	114	30	3	Q06124,P63104,P56945	Pred	0.00221685	0.0155786
P04083	ANXA1	301	PID	IL1-mediated signaling events	127	114	35	5	P41743,Q04206,Q13501,Q9Y6K9,P19838	Pred	1.22399e-05	0.000245407
P04083	ANXA1	301	PID	IL12-mediated signaling events	127	114	60	4	P01730,P15336,Q04206,P19838	Pred	0.00184537	0.013598
P04083	ANXA1	301	PID	IL2 signaling events mediated by PI3K	127	114	37	3	Q06124,Q04206,P19838	Pred	0.00405883	0.0240812
P04083	ANXA1	301	PID	IL23-mediated signaling events	127	114	37	4	P01730,P25963,Q04206,P19838	Pred	0.000291553	0.00328038
P04083	ANXA1	301	PID	Insulin-mediated glucose transport	127	114	29	3	P41743,P27348,P63104	Pred	0.00200784	0.0144961
[truncated: 34,381 more rows]

## Sheet: Suppl TB SR2
Generated at 2021-07-18 23:09:22
by pathDip published at November 6, 2020, version 4.0.21.4 (Database version 4.0.7.0)
INPUT:
Current selection:	Human
IDs:	FANCD2, EEF1A1, YWHAE, PGLS
Data type:	Literature curated (core) pathway memberships
Protein interaction set:	n/a
Minimum confidence level for predicted associations:	n/a
Pathway sources:	ACSN2, BioCarta, EHMN, HumanCyc, INOH, IPAVS, KEGG, NetPath, OntoCancro, Panther_Pathway, PharmGKB, PID, RB-Pathways, REACTOME, stke, systems-biology.org, SignaLink2.0, SIGNOR2.0, SMPDB, Spike, UniProt_Pathways, WikiPathways
RESULTS:
Counts and extended list of input IDs present in different pathDIP components
Data component	Literature curated (core) pathway memberships	Extended pathway associations. Protein interaction set: Experimentally detected PPIs Minimum confidence level for predicted associations: 0.99	Extended pathway associations. Protein interaction set: Experimentally detected PPIs Minimum confidence level for predicted associations: 0.95	Extended pathway associations. Protein interaction set: Experimentally detected and computationally predicted PPIs (full IID) Minimum confidence level for predicted associations: 0.99	Extended pathway associations. Protein interaction set: Experimentally detected and computationally predicted PPIs (full IID) Minimum confidence level for predicted associations: 0.95
Total not found IDs	0	0	0	0	0
Not found IDs
Total found IDs	4	4	4	4	4
Found IDs	EEF1A1, FANCD2, PGLS, YWHAE	EEF1A1, FANCD2, PGLS, YWHAE	EEF1A1, FANCD2, PGLS, YWHAE	EEF1A1, FANCD2, PGLS, YWHAE	EEF1A1, FANCD2, PGLS, YWHAE
Pathway enrichment analysis results ('q-value (FDR: BH-method) less than 0.05' = 82)
Pathway Source	Pathway Name	p-value	q-value (FDR: BH-method)	q-value (Bonferroni)	External Source ID
REACTOME	HSF1 activation	4.64e-06	0.000765	0.000765	n/a
REACTOME	Cellular response to heat stress	0.000267	0.0147	0.0441	n/a
ACSN2	G2_M_CHECKPOINT	0.000199	0.0164	0.0328	n/a
REACTOME	Protein methylation	0.0052	0.0373	0.858	n/a
REACTOME	Pentose phosphate	0.00459	0.0378	0.757	n/a
REACTOME	Transcriptional Regulation by TP53	0.00438	0.0381	0.723	n/a
REACTOME	Deregulated CDK5 triggers multiple neurodegenerative pathways in Alzheimer's disease models	0.00489	0.0384	0.807	n/a
REACTOME	Neurodegenerative Diseases	0.00489	0.0384	0.807	n/a
NetPath	TNFalpha	0.00187	0.0386	0.309	n/a
REACTOME	Cellular responses to stress	0.00593	0.0391	0.978	n/a
WikiPathways	Pentose Phosphate Metabolism	0.00214	0.0393	0.354	n/a
REACTOME	Signaling by Hippo	0.00581	0.0399	0.958	n/a
ACSN2	DEPENDANCE_RECEPTORS	0.0122	0.0402	1	n/a
WikiPathways	ATM Signaling	0.0122	0.0402	1	n/a
BioCarta	brca1 dependent ub ligase activity	0.00245	0.0404	0.404	n/a
BioCarta	west nile virus	0.00245	0.0404	0.404	n/a
PID	p38 signaling mediated by MAPKAP kinases	0.00642	0.0407	1	n/a
BioCarta	role of brca1 brca2 and atr in cancer susceptibility	0.00672	0.0411	1	n/a
PID	Lissencephaly gene (LIS1) in neuronal migration and development	0.00946	0.0411	1	n/a
SIGNOR2.0	SIGNOR-HPP	0.00977	0.0413	1	n/a
SIGNOR2.0	SIGNOR-MS	0.0143	0.0415	1	n/a
PID	LKB1 signaling events	0.0131	0.0416	1	n/a
ACSN2	MITOCHONDRIA_OXIDATIVE_STRESS	0.0119	0.0418	1	n/a
REACTOME	Fanconi Anemia Pathway	0.0119	0.0418	1	n/a
SIGNOR2.0	SIGNOR-PI3K/AKT	0.0119	0.0418	1	n/a
systems-biology.org	Toll-Like_receptor_signaling_network	0.0117	0.0418	1	n/a
KEGG	Pentose phosphate	0.00916	0.042	1	n/a
PID	IGF1	0.00916	0.042	1	n/a
NetPath	Hedgehog	0.00764	0.042	1	n/a
HumanCyc	pentose phosphate	0.00306	0.0421	0.505	n/a
REACTOME	Activation of BH3-only proteins	0.00794	0.0423	1	n/a
PID	FoxO family signaling	0.0149	0.0425	1	n/a
PID	TGF-beta receptor signaling	0.0152	0.0426	1	n/a
PID	Fanconi anemia	0.0137	0.0427	1	n/a
PID	a6b1 and a6b4 Integrin signaling	0.0137	0.0427	1	n/a
REACTOME	Intrinsic Pathway for Apoptosis	0.0137	0.0427	1	n/a
SMPDB	Warburg Effect	0.0137	0.0427	1	n/a
WikiPathways	Translation Factors	0.0155	0.0427	1	n/a
INOH	EGF	0.00855	0.0427	1	n/a
PID	ATM	0.0104	0.0428	1	n/a
PID	BARD1 signaling events	0.00885	0.043	1	n/a
PID	Insulin-mediated glucose transport	0.00885	0.043	1	n/a
PID	Class I PI3K signaling events mediated by Akt	0.0107	0.043	1	n/a
PID	Trk receptor signaling mediated by PI3K and PLC-gamma	0.011	0.0431	1	n/a
INOH	Fas	0.00733	0.0432	1	n/a
INOH	Pentose phosphate cycle	0.00733	0.0432	1	n/a
REACTOME	NADE modulates death signalling	0.00184	0.0433	0.303	n/a
PID	ATR signaling	0.0113	0.0433	1	n/a
ACSN2	FANCONI	0.0116	0.0435	1	n/a
PID	Signaling events mediated by HDAC Class II	0.0116	0.0435	1	n/a
KEGG	Fanconi anemia	0.0161	0.0436	1	n/a
REACTOME	Cellular responses to external stimuli	0.00853	0.044	1	n/a
KEGG	Legionellosis	0.0167	0.0446	1	n/a
PID	Role of Calcineurin-dependent NFAT signaling in lymphocytes	0.0167	0.0446	1	n/a
WikiPathways	DNA IR-Double Strand Breaks (DSBs) and cellular response via ATM	0.0167	0.0446	1	n/a
REACTOME	Activation of BAD and translocation to mitochondria	0.00367	0.0466	0.606	n/a
REACTOME	Chk1/Chk2(Cds1) mediated inactivation of Cyclin B:Cdk1 complex	0.00367	0.0466	0.606	n/a
REACTOME	AURKA Activation by TPX2	0.0216	0.0468	1	n/a
WikiPathways	miRNA Regulation of DNA Damage Response	0.0216	0.0468	1	n/a
SMPDB	Glucose-6-phosphate dehydrogenase deficiency	0.00428	0.0471	0.706	n/a
SMPDB	Pentose Phosphate Pathway	0.00428	0.0471	0.706	n/a
SMPDB	Ribose-5-phosphate isomerase deficiency	0.00428	0.0471	0.706	n/a
SMPDB	Transaldolase deficiency	0.00428	0.0471	0.706	n/a
NetPath	Alpha6Beta4Integrin	0.0213	0.0474	1	n/a
PID	p75(NTR)-mediated signaling	0.0213	0.0474	1	n/a
REACTOME	Cell death signalling via NRAGE, NRIF and NADE	0.0225	0.0475	1	n/a
REACTOME	TP53 Regulates Transcription of DNA Repair Genes	0.0198	0.0487	1	n/a
INOH	insulin Mam	0.0249	0.0489	1	n/a
REACTOME	TP53 Regulates Metabolic Genes	0.0252	0.0489	1	n/a
PID	mTOR signaling	0.0195	0.0494	1	n/a
Spike	Repair of Interstrand Crosslinks	0.0195	0.0494	1	n/a
INOH	FGF	0.0204	0.0494	1	n/a
PID	Regulation of Telomerase	0.0207	0.0494	1	n/a
REACTOME	Loss of Nlp from mitotic centrosomes	0.0207	0.0494	1	n/a
REACTOME	Loss of proteins required for interphase microtubule organization from the centrosome	0.0207	0.0494	1	n/a
REACTOME	Regulation of HSF1-mediated heat shock response	0.0207	0.0494	1	n/a
WikiPathways	DNA Damage Response	0.0207	0.0494	1	n/a
INOH	insulin	0.0237	0.0495	1	n/a
REACTOME	Regulation of PLK1 Activity at G2/M Transition	0.0258	0.0495	1	n/a
REACTOME	RHO GTPases activate PKNs	0.0261	0.0495	1	n/a
Panther_Pathway	Parkinson_disease	0.0264	0.0495	1	n/a
REACTOME	p75 NTR receptor-mediated signalling	0.0273	0.0495	1	n/a
Pathway annotations for the full input list (results size = 177)
UniProt	Gene Symbol	Entrez Gene	Pathway Source	Pathway Name
P68104	EEF1A1	1915	BioCarta	west nile virus
P68104	EEF1A1	1915	KEGG	Legionellosis
P68104	EEF1A1	1915	KEGG	RNA transport
P68104	EEF1A1	1915	NetPath	EGFR1
P68104	EEF1A1	1915	REACTOME	Cellular response to heat stress
P68104	EEF1A1	1915	REACTOME	Cellular responses to external stimuli
P68104	EEF1A1	1915	REACTOME	Cellular responses to stress
P68104	EEF1A1	1915	REACTOME	Eukaryotic Translation Elongation
P68104	EEF1A1	1915	REACTOME	HSF1 activation
P68104	EEF1A1	1915	REACTOME	Immune System
P68104	EEF1A1	1915	REACTOME	Innate Immune System
P68104	EEF1A1	1915	REACTOME	Metabolism of proteins
P68104	EEF1A1	1915	REACTOME	Neutrophil degranulation
P68104	EEF1A1	1915	REACTOME	Post-translational protein modification
P68104	EEF1A1	1915	REACTOME	Protein methylation
P68104	EEF1A1	1915	REACTOME	Translation
P68104	EEF1A1	1915	SIGNOR2.0	SIGNOR-MS
P68104	EEF1A1	1915	SIGNOR2.0	SIGNOR-PI3K/AKT
P68104	EEF1A1	1915	WikiPathways	Translation Factors
Q9BXW9	FANCD2	2177	ACSN2	FANCONI
Q9BXW9	FANCD2	2177	ACSN2	G2_M_CHECKPOINT
Q9BXW9	FANCD2	2177	BioCarta	brca1 dependent ub ligase activity
Q9BXW9	FANCD2	2177	BioCarta	role of brca1 brca2 and atr in cancer susceptibility
Q9BXW9	FANCD2	2177	KEGG	Fanconi anemia
Q9BXW9	FANCD2	2177	NetPath	TNFalpha
Q9BXW9	FANCD2	2177	OntoCancro	Expanded.Apoptosis
Q9BXW9	FANCD2	2177	PID	ATM
Q9BXW9	FANCD2	2177	PID	ATR signaling
Q9BXW9	FANCD2	2177	PID	BARD1 signaling events
Q9BXW9	FANCD2	2177	PID	Fanconi anemia
Q9BXW9	FANCD2	2177	REACTOME	DNA Repair
Q9BXW9	FANCD2	2177	REACTOME	Fanconi Anemia Pathway
Q9BXW9	FANCD2	2177	REACTOME	Gene expression (Transcription)
Q9BXW9	FANCD2	2177	REACTOME	Generic Transcription Pathway
Q9BXW9	FANCD2	2177	REACTOME	RNA Polymerase II Transcription
Q9BXW9	FANCD2	2177	REACTOME	TP53 Regulates Transcription of DNA Repair Genes
Q9BXW9	FANCD2	2177	REACTOME	Transcriptional Regulation by TP53
Q9BXW9	FANCD2	2177	systems-biology.org	Toll-Like_receptor_signaling_network
Q9BXW9	FANCD2	2177	Spike	ATM Signaling Network
Q9BXW9	FANCD2	2177	Spike	Repair of Interstrand Crosslinks
Q9BXW9	FANCD2	2177	WikiPathways	ATM Signaling
Q9BXW9	FANCD2	2177	WikiPathways	DNA Damage Response
Q9BXW9	FANCD2	2177	WikiPathways	DNA IR-damage and cellular response via ATR
Q9BXW9	FANCD2	2177	WikiPathways	DNA IR-Double Strand Breaks (DSBs) and cellular response via ATM
Q9BXW9	FANCD2	2177	WikiPathways	miRNA Regulation of DNA Damage Response
O95336	PGLS	25796	ACSN2	GLUCOSE_METABOLISM
O95336	PGLS	25796	ACSN2	MITOCHONDRIAL_METABOLISM
O95336	PGLS	25796	HumanCyc	pentose phosphate
O95336	PGLS	25796	HumanCyc	pentose phosphate pathway (oxidative branch)
O95336	PGLS	25796	INOH	Pentose phosphate cycle
O95336	PGLS	25796	KEGG	Pentose phosphate
O95336	PGLS	25796	REACTOME	Metabolism
O95336	PGLS	25796	REACTOME	Metabolism of carbohydrates
O95336	PGLS	25796	REACTOME	Pentose phosphate
O95336	PGLS	25796	SMPDB	Glucose-6-phosphate dehydrogenase deficiency
O95336	PGLS	25796	SMPDB	Pentose Phosphate Pathway
O95336	PGLS	25796	SMPDB	Ribose-5-phosphate isomerase deficiency
O95336	PGLS	25796	SMPDB	Transaldolase deficiency
O95336	PGLS	25796	SMPDB	Warburg Effect
O95336	PGLS	25796	UniProt_Pathways	Carbohydrate degradation; pentose phosphate
O95336	PGLS	25796	WikiPathways	Pentose Phosphate Metabolism
P62258	YWHAE	7531	ACSN2	APOPTOSIS
P62258	YWHAE	7531	ACSN2	CASPASES
P62258	YWHAE	7531	ACSN2	DEATH_RECEPTOR
P62258	YWHAE	7531	ACSN2	DEPENDANCE_RECEPTORS
P62258	YWHAE	7531	ACSN2	EMT_REGULATORS
P62258	YWHAE	7531	ACSN2	G2_M_CHECKPOINT
P62258	YWHAE	7531	ACSN2	HEDGEHOG
P62258	YWHAE	7531	ACSN2	MITOCHONDRIA_OXIDATIVE_STRESS
P62258	YWHAE	7531	ACSN2	MOMP_REGULATION
P62258	YWHAE	7531	ACSN2	PI3K_AKT_MTOR
P62258	YWHAE	7531	ACSN2	RCD_GENES
P62258	YWHAE	7531	ACSN2	SENESCENCE
P62258	YWHAE	7531	ACSN2	STARVATION_AUTOPHAGY
P62258	YWHAE	7531	ACSN2	WNT_NON_CANONICAL
P62258	YWHAE	7531	INOH	EGF
P62258	YWHAE	7531	INOH	Fas
P62258	YWHAE	7531	INOH	FGF
P62258	YWHAE	7531	INOH	insulin
P62258	YWHAE	7531	INOH	insulin Mam
P62258	YWHAE	7531	KEGG	Cell cycle
P62258	YWHAE	7531	KEGG	Hepatitis C
P62258	YWHAE	7531	KEGG	Hippo signaling
P62258	YWHAE	7531	KEGG	Neurotrophin signaling
P62258	YWHAE	7531	KEGG	Oocyte meiosis
P62258	YWHAE	7531	KEGG	PI3K-Akt signaling
P62258	YWHAE	7531	KEGG	Viral carcinogenesis
P62258	YWHAE	7531	NetPath	Alpha6Beta4Integrin
P62258	YWHAE	7531	NetPath	Hedgehog
P62258	YWHAE	7531	NetPath	TNFalpha
P62258	YWHAE	7531	OntoCancro	Cell.Cycle
P62258	YWHAE	7531	OntoCancro	Expanded.Apoptosis
P62258	YWHAE	7531	Panther_Pathway	EGF_receptor_signaling
P62258	YWHAE	7531	Panther_Pathway	FGF_signaling
P62258	YWHAE	7531	Panther_Pathway	Parkinson_disease
P62258	YWHAE	7531	PID	a6b1 and a6b4 Integrin signaling
P62258	YWHAE	7531	PID	Class I PI3K signaling events mediated by Akt
P62258	YWHAE	7531	PID	ErbB1 downstream signaling
P62258	YWHAE	7531	PID	FoxO family signaling
P62258	YWHAE	7531	PID	IGF1
P62258	YWHAE	7531	PID	Insulin-mediated glucose transport
P62258	YWHAE	7531	PID	Lissencephaly gene (LIS1) in neuronal migration and development
P62258	YWHAE	7531	PID	LKB1 signaling events
P62258	YWHAE	7531	PID	mTOR signaling
P62258	YWHAE	7531	PID	p38 signaling mediated by MAPKAP kinases
P62258	YWHAE	7531	PID	p75(NTR)-mediated signaling
P62258	YWHAE	7531	PID	PDGFR-beta signaling
P62258	YWHAE	7531	PID	Regulation of nuclear beta catenin signaling and target gene transcription
P62258	YWHAE	7531	PID	Regulation of Telomerase
P62258	YWHAE	7531	PID	Role of Calcineurin-dependent NFAT signaling in lymphocytes
P62258	YWHAE	7531	PID	Signaling events mediated by HDAC Class II
P62258	YWHAE	7531	PID	TGF-beta receptor signaling
P62258	YWHAE	7531	PID	Trk receptor signaling mediated by PI3K and PLC-gamma
P62258	YWHAE	7531	REACTOME	Activation of BAD and translocation to mitochondria
P62258	YWHAE	7531	REACTOME	Activation of BH3-only proteins
P62258	YWHAE	7531	REACTOME	Anchoring of the basal body to the plasma membrane
P62258	YWHAE	7531	REACTOME	Apoptosis
P62258	YWHAE	7531	REACTOME	AURKA Activation by TPX2
P62258	YWHAE	7531	REACTOME	Cell Cycle
P62258	YWHAE	7531	REACTOME	Cell Cycle Checkpoints
P62258	YWHAE	7531	REACTOME	Cell Cycle, Mitotic
P62258	YWHAE	7531	REACTOME	Cell death signalling via NRAGE, NRIF and NADE
P62258	YWHAE	7531	REACTOME	Cellular response to heat stress
P62258	YWHAE	7531	REACTOME	Cellular responses to external stimuli
P62258	YWHAE	7531	REACTOME	Cellular responses to stress
P62258	YWHAE	7531	REACTOME	Centrosome maturation
P62258	YWHAE	7531	REACTOME	Chk1/Chk2(Cds1) mediated inactivation of Cyclin B:Cdk1 complex
P62258	YWHAE	7531	REACTOME	Cilium Assembly
P62258	YWHAE	7531	REACTOME	Death Receptor Signalling
P62258	YWHAE	7531	REACTOME	Deregulated CDK5 triggers multiple neurodegenerative pathways in Alzheimer's disease models
P62258	YWHAE	7531	REACTOME	Disease
P62258	YWHAE	7531	REACTOME	G2/M Checkpoints
P62258	YWHAE	7531	REACTOME	G2/M DNA damage checkpoint
P62258	YWHAE	7531	REACTOME	G2/M Transition
P62258	YWHAE	7531	REACTOME	Gene expression (Transcription)
P62258	YWHAE	7531	REACTOME	Generic Transcription Pathway
P62258	YWHAE	7531	REACTOME	HSF1 activation
P62258	YWHAE	7531	REACTOME	Intrinsic Pathway for Apoptosis
P62258	YWHAE	7531	REACTOME	Loss of Nlp from mitotic centrosomes
P62258	YWHAE	7531	REACTOME	Loss of proteins required for interphase microtubule organization from the centrosome
P62258	YWHAE	7531	REACTOME	M Phase
P62258	YWHAE	7531	REACTOME	Membrane Trafficking
P62258	YWHAE	7531	REACTOME	Mitotic G2-G2/M phases
P62258	YWHAE	7531	REACTOME	Mitotic Prometaphase
P62258	YWHAE	7531	REACTOME	NADE modulates death signalling
P62258	YWHAE	7531	REACTOME	Neurodegenerative Diseases
P62258	YWHAE	7531	REACTOME	Organelle biogenesis and maintenance
P62258	YWHAE	7531	REACTOME	p75 NTR receptor-mediated signalling
P62258	YWHAE	7531	REACTOME	Programmed Cell Death
P62258	YWHAE	7531	REACTOME	Rab regulation of trafficking
P62258	YWHAE	7531	REACTOME	RAB GEFs exchange GTP for GDP on RABs
P62258	YWHAE	7531	REACTOME	Recruitment of mitotic centrosome proteins and complexes
P62258	YWHAE	7531	REACTOME	Recruitment of NuMA to mitotic centrosomes
P62258	YWHAE	7531	REACTOME	Regulation of HSF1-mediated heat shock response
P62258	YWHAE	7531	REACTOME	Regulation of PLK1 Activity at G2/M Transition
P62258	YWHAE	7531	REACTOME	RHO GTPase Effectors
P62258	YWHAE	7531	REACTOME	RHO GTPases activate PKNs
P62258	YWHAE	7531	REACTOME	RNA Polymerase II Transcription
P62258	YWHAE	7531	REACTOME	Signal Transduction
P62258	YWHAE	7531	REACTOME	Signaling by Hippo
P62258	YWHAE	7531	REACTOME	Signaling by Rho GTPases
P62258	YWHAE	7531	REACTOME	TP53 Regulates Metabolic Genes
P62258	YWHAE	7531	REACTOME	Transcriptional Regulation by TP53
P62258	YWHAE	7531	REACTOME	Vesicle-mediated transport
P62258	YWHAE	7531	systems-biology.org	adipocyte_v2.1
P62258	YWHAE	7531	systems-biology.org	beta_cell_v2.3
P62258	YWHAE	7531	systems-biology.org	EGFR_signaling_for_RTKC
P62258	YWHAE	7531	systems-biology.org	hepatocyte_v2.9
P62258	YWHAE	7531	systems-biology.org	Macrophage_Map_Update_ver2_re
P62258	YWHAE	7531	systems-biology.org	Skeletal_muscle_v2.9
P62258	YWHAE	7531	systems-biology.org	Toll-Like_receptor_signaling_network
P62258	YWHAE	7531	SIGNOR2.0	SIGNOR-HPP
P62258	YWHAE	7531	WikiPathways	Calcium Regulation in the Cardiac Cell
P62258	YWHAE	7531	WikiPathways	Cell Cycle
P62258	YWHAE	7531	WikiPathways	Myometrial Relaxation and Contraction
P62258	YWHAE	7531	WikiPathways	Sudden Infant Death Syndrome (SIDS) Susceptibility
P62258	YWHAE	7531	WikiPathways	VEGFA-VEGFR2 Signaling
eod
