# Supplementary material for: Towards a potential pan-cancer prognostic signature for gene expression based on probesets and ensemble machine learning
Source: BioData Min. 2022 Nov 3;15:28. doi: 10.1186/s13040-022-00312-y (PMC9632055; doi:10.1186/s13040-022-00312-y)
Supplement: Supplementary file 5 — Additional file 5: Supplementary File S4. [file 13040_2022_312_MOESM5_ESM.ods]

## Sheet: pan-cancer signature results
dataset	catBoost	lightGBM	DecisionTree	kNN
Beauchamp2014	0.097	0.189	0.090	0.165
Bild2005	0.158	0.103	0.058	0.139
Bogunovic2009	0.315	0.235	0.280	0.155
Botling2012	0.015	0.099	0.076	0.062
Chen2020	0.342	0.294	0.154	0.175
Dedeurwaerder2011	-0.007	0.124	-0.030	-0.021
DelRoi2017	-0.017	0.188	0.080	0.018
Desmedt2007	-0.009	0.087	0.012	-0.034
Gotoh2018	0.000	0.016	-0.002	0.049
Hatzis2009	0.003	0.167	0.090	0.064
Heaton2011	0.004	0.051	0.000	0.223
Heiskanen2015	0.208	0.229	0.090	0.09
Herold2011	-0.019	-0.005	-0.132	0.058
Herold2013	0.127	0.203	0.086	0.205
Hiyama2010	0.046	0.124	0.103	0.191
Huang2014	-0.002	-0.024	-0.065	-0.038
Iqbal2015	0.155	0.089	0.047	0.134
Ivshina2006	0.016	0.096	0.066	0.041
Jezequel2015	0.081	0.136	0.063	0.032
Karn2011	0.019	0.091	0.046	-0.078
Kawaguchi2012	-0.035	0.016	-0.102	-0.084
Kim2020	0.000	-0.061	0.004	0.084
Kohno2011	0.046	0.274	0.221	0.102
Leich2009	-0.037	0.016	-0.073	0.028
Lenz2008	0.338	0.329	0.202	0.251
Lin2009	-0.017	-0.050	0.000	0.078
Loi2008	-0.007	0.180	0.300	0.031
Marisa2013	0.029	0.151	0.062	0.025
Metzeler2018	0.140	0.199	0.183	0.082
MetzgerFilho2016	0.000	0.001	-0.068	0.001
Micke2011	0.009	0.055	-0.078	0.053
Miller2013	-0.002	0.191	0.126	-0.004
Mulligan2007	0.060	0.093	0.065	-0.017
Pasini2011	0.345	0.245	0.000	0.265
Philipsen2010	0.055	0.108	0.109	-0.021
Pintilie2013	0.039	0.061	0.009	0.033
Potti2006	0.259	0.412	0.332	0.276
Reister2012	-0.068	-0.037	-0.113	0.139
Rousseaux2013	0.407	0.256	0.230	0.33
Sabatier2010	0.063	0.082	0.042	0.078
Schmidt2008	0.013	0.129	0.026	0.011
Shi2010	0.004	0.124	0.071	0.114
Shinto2020	0.164	0.192	0.046	0.12
Sieber2010	0.303	0.317	0.171	0.2
Sinn2009	0.061	0.141	0.082	0.149
Smith2009a	0.206	0.190	0.216	0.158
Smith2009b	0.189	0.102	0.068	0.155
Son2007	0.218	0.099	0.082	0.066
Spivak2014	0.222	0.024	0.000	0.286
Staub2009	-0.006	0.088	-0.072	0.013
Tsao2010	0.018	0.043	0.033	-0.088
Uehara2015	0.000	0.004	-0.016	0.011
VanLoo2009	0.365	0.425	0.000	0.225
Wang2010	0.000	0.057	-0.051	-0.021
Xie2011	0.009	0.216	0.200	-0.007
Yenamandra2015	0.011	0.095	0.039	0.163
ZChen2020	0.121	0.156	0.033	0.044
averageMCC	+0.089	+0.130	+0.061	+0.087
medianMCC	+0.029	+0.108	+0.058	+0.066
minMCC	-0.068	-0.061	-0.132	-0.088
maxMCC	+0.407	+0.425	+0.332	+0.330
rangeMCC	[-1; +1]	[-1; +1]	[-1; +1]	[-1; +1]
each cell in the [2]-[58] rows contains the average MCC obtained after 100 executions of the indicated method
